# Supplementary material for: Modeling Bi-modality Improves Characterization of Cell Cycle on Gene Expression in Single Cells
Source: PLoS Comput Biol. 2014 Jul 17;10(7):e1003696. doi: 10.1371/journal.pcbi.1003696 (PMC4102402; doi:10.1371/journal.pcbi.1003696)
Supplement: Data Set S1 — Gene information: Primerid, cbRank,cbPeaktime, expPeaktime, pvalue for 253 genes. The field primerid is the name of the gene in question, cbRank is the ranking from cyclebase.org, cbPeaktime is the peaktime reported in cyclebase.org (0 = g0, 100 = M), expPeaktime is the peaktime found in the experiment, pvalue is the hurdle model –log10 pvalue for the test in equation (1). Genes with NA in fields cbRank and cbPeaktime were not ranked in cyclebase. Genes with NA in all fields were filtered for lack of expression. (CSV) [file pcbi.1003696.s008.csv]

	primerid	cbRank	cbPeaktime	pvalue	expPeaktime
1	ABCF1	NA	NA	2.26465959449027	s
2	ALAS1	NA	NA	2.79701665093103	g2/m
3	ANLN	90	89	37.9038909390069	g2/m
4	ARL6IP1	16	91	7.71864098824205	g2/m
5	ATF2	NA	NA	0.382451420749029	g2/m
6	BCL6	NA	NA	3.19426971346394	g0/g1
7	BIRC5	38	94	6.87960838105832	g2/m
8	BMP1	NA	NA	4.69341471303801	s
9	BTBD3	207	97	12.1008059223229	s
10	BUB1	15	92	20.3549522161257	g2/m
11	C15orf23	148	96	11.9729319027151	g2/m
12	C1orf63	244	30	3.80321310203258	s
13	C1QB	NA	NA	0.581398750909274	g0/g1
14	C1R	NA	NA	0.518900176308558	g0/g1
15	C1S	NA	NA	2.985536101541	g0/g1
16	C3AR1	NA	NA	3.33513921593613	g2/m
17	C4A	NA	NA	1.52277276440518	g0/g1
18	C5	NA	NA	2.7334491433793	g2/m
19	C6	NA	NA	3.47426848683291	g2/m
20	CASP3	205	81	0.953737449647499	s
21	CASP8AP2	138	38	4.87277851900725	g0/g1
22	CCL11	NA	NA	3.48875625223723	g2/m
23	CCL13	NA	NA	5.06631408517003	g0/g1
24	CCL16	NA	NA	3.31268330128823	g2/m
25	CCL19	NA	NA	4.78649265118089	g0/g1
26	CCL22	NA	NA	0.662576022935609	g0/g1
27	CCL24	NA	NA	0.246883062034349	g2/m
28	CCL4	NA	NA	NA	g0/g1
29	CCL8	NA	NA	2.2796943485537	g0/g1
30	CCNA2	18	84	31.4040862749789	g2/m
31	CCNB2	97	94	32.6662766208329	g2/m
32	CCNE1	36	35	11.4516783926242	g2/m
33	CCNF	2	82	14.3832788059813	g2/m
34	CCR1	NA	NA	0.467781700097803	g2/m
35	CCR3	NA	NA	3.72086175679602	g2/m
36	CCR7	NA	NA	0.458258855247362	g2/m
37	CD40	NA	NA	2.36283364745274	g2/m
38	CD40LG	NA	NA	0.672226372890577	g2/m
39	CD55	NA	NA	4.99331263230781	g0/g1
40	CDC20	24	94	9.81982062557317	g2/m
41	CDC25B	64	90	5.41905864881485	g2/m
42	CDC42	NA	NA	2.68690305575075	g2/m
43	CDC6	40	46	11.0964536480709	s
44	CDCA2	112	78	42.9312555984949	g2/m
45	CDCA3	123	85	20.5565605560477	g2/m
46	CDCA5	95	67	19.1687676510123	s
47	CDCA7	154	36	24.1755087532705	g0/g1
48	CDCA8	5	82	19.2707721933895	g2/m
49	CDKN1B	71	79	4.7972181693946	s
50	CDKN3	41	0	2.96178997287747	g2/m
51	CEBPB	NA	NA	3.02543245637809	g2/m
52	CENPF	19	90	33.3455516819948	g2/m
53	CENPQ	237	56	2.94288598618587	s
54	CEP55	94	90	4.7825381446253	g2/m
55	CFB	NA	NA	1.12284335964873	g0/g1
56	CFD	NA	NA	10.0594276950244	g0/g1
57	CFL1	NA	NA	1.74616146713613	g2/m
58	CHAF1B	75	51	8.2028832162151	s
59	CKAP2L	92	79	30.7479574931858	g2/m
60	CKAP5	108	91	11.6824834536437	g2/m
61	CKS2	12	92	20.384762748462	g2/m
62	CLTC	NA	NA	1.59643648021758	g2/m
63	CREB1	NA	NA	3.33583095789775	g2/m
64	CRP	NA	NA	2.9879701150149	g2/m
65	CSF1	NA	NA	1.45485264997349	g0/g1
66	CSF2	NA	NA	0.631319763368774	g2/m
67	CXCL1	NA	NA	0.317313593753348	s
68	CXCL2	NA	NA	0.096194232226582	s
69	CXCL5	NA	NA	3.45187136528194	s
70	CXCL6	NA	NA	0.459781759875631	s
71	CXCL9	NA	NA	0.957434055010343	g0/g1
72	CXCR1	NA	NA	0.112323670810109	g0/g1
73	CXCR2	NA	NA	0.305580514174032	g0/g1
74	CXCR4	NA	NA	3.13197734117675	g2/m
75	DAXX	NA	NA	2.50610651617831	s
76	DDIT3	NA	NA	2.66712139310827	s
77	DDX11	144	57	8.58432739260179	s
78	DDX58	292	2	1.74047267896756	s
79	DEPDC1	96	90	22.4562489808775	g2/m
80	DEPDC1B	42	90	19.0505098160851	g2/m
81	DLGAP5	20	94	8.04012290454197	g2/m
82	DMXL2	539	63	3.0852882598118	g2/m
83	E2F1	101	45	24.0668098415374	g0/g1
84	E2F2	102	46	4.36389849041216	g0/g1
85	EEF1G	NA	NA	8.01614626990023	s
86	ERBB2	NA	NA	3.1813458808834	g0/g1
87	ESCO2	51	69	15.7553851211177	s
88	EZH2	229	60	1.77267584306349	s
89	FAM111B	132	49	18.7469120260327	s
90	FAM189B	NA	NA	10.9404071666612	g2/m
91	FAM72B	27	81	1.49239537096667	g2/m
92	FAM83D	76	82	34.0907861159716	g2/m
93	FAM84B	374	15	9.0468176414097	g2/m
94	FANCD2	265	75	11.0045756588096	s
95	FOS	572	54	0.809096849778677	s
96	FZR1	115	82	9.37223248212205	g2/m
97	G2E3	55	90	2.99383917448091	g2/m
98	G6PD	NA	NA	4.73234574099835	g0/g1
99	GAPDH	NA	NA	0.515180575267344	s
100	GMNN	211	45	1.32637277494762	s
101	GNAQ	NA	NA	3.12211258897049	g2/m
102	GNAS	NA	NA	0.436127417727219	g2/m
103	GNB1	NA	NA	NA	g0/g1
104	GOLGA8B	113	66	3.85344715196842	s
105	GPR37	NA	NA	1.35619298247178	g2/m
106	GRPEL1	186	9	2.52761016603599	g2/m
107	GUSB	NA	NA	1.4696187200237	s
108	H2AFX	83	72	12.9950050949538	s
109	HDAC4	NA	NA	3.84954789264665	g2/m
110	HIF1A	284	2	3.25397574948707	g2/m
111	HIST1H2AC	242	62	2.29227901084053	s
112	HIST2H2BE	246	22	9.44695683988051	g0/g1
113	HIST2H4A	220	54	38.01190711063	s
114	HJURP	6	76	46.0034993888809	g2/m
115	HLA-DRA	104	73	0.439615145144217	g0/g1
116	HMGN1	NA	NA	4.42593847714313	g2/m
117	HPRT1	NA	NA	2.00395602161863	s
118	HRAS	NA	NA	1.56114613382938	g2/m
119	HSPB1	NA	NA	1.28420867033731	g0/g1
120	HSPB2	NA	NA	9.47347212246711	g2/m
121	IFNA1	NA	NA	8.90390162387851	g0/g1
122	IFNB1	NA	NA	6.3676990633308	g0/g1
123	IFNG	NA	NA	5.18464744552911	g2/m
124	IL11	556	NA	0.0632576047631241	s
125	IL12B	NA	NA	0.106592590370896	g2/m
126	IL13	NA	NA	3.54752223328166	g0/g1
127	IL18	NA	NA	0.383957017909226	s
128	IL18RAP	NA	NA	1.22837858836903	g0/g1
129	IL1B	NA	NA	0.251678851641736	s
130	IL1RAP	NA	NA	2.20622126138647	s
131	IL2	NA	NA	1.95433941293847	g2/m
132	IL22	NA	NA	0.613611266280814	g2/m
133	IL23A	NA	NA	0.193513793090499	g2/m
134	IL6R	NA	NA	2.35692771520459	s
135	IL7	NA	NA	2.53740911391524	g2/m
136	INSIG2	221	66	0.208898922017809	s
137	IQGAP3	59	82	9.58083872920295	g2/m
138	ITGA1	NA	NA	1.79367972632791	g2/m
139	ITGB2	NA	NA	0.0482472817953052	g0/g1
140	JUN	400	NA	2.36815894190962	s
141	KEAP1	NA	NA	0.0884663305067734	g2/m
142	KIF23	11	82	45.3797374584948	g2/m
143	KIFC1	65	78	27.6615991888647	s
144	KPNA2	10	85	17.7762929464655	g2/m
145	LAMC1	NA	NA	1.74348002681119	g2/m
146	LBR	110	94	3.9536054642416	g2/m
147	LIMK1	NA	NA	0.563279838402149	g2/m
148	LIPH	167	56	1.51904641204708	s
149	LTA	NA	NA	2.73698249543147	g2/m
150	LTB	NA	NA	1.42674838611283	g0/g1
151	LY96	NA	NA	1.73621599095697	s
152	MAFF	365	NA	2.17464143202726	s
153	MAFG	NA	NA	2.80191408985898	s
154	MAP2K1	NA	NA	0.338659781846759	g2/m
155	MAP2K4	NA	NA	8.6516227185541	g2/m
156	MAP2K6	NA	NA	7.58186375558831	g0/g1
157	MAP3K1	NA	NA	0.685419159765052	s
158	MAP3K5	NA	NA	0.604968506098847	g2/m
159	MAP3K7	NA	NA	0.187993259903923	s
160	MAP3K9	NA	NA	8.17586695795162	g2/m
161	MAPK1	NA	NA	0.27283124037658	g2/m
162	MAPK14	NA	NA	0.703251920393538	g2/m
163	MAPK3	NA	NA	1.29004730728997	g2/m
164	MAPK8	NA	NA	0.248541419327738	s
165	MAPKAPK2	NA	NA	1.11087477647354	g2/m
166	MAPKAPK5	NA	NA	1.44481158788332	g2/m
167	MAX	NA	NA	3.39489891089208	g2/m
168	MBL2	NA	NA	3.05975853631049	g2/m
169	MBOAT1	191	45	1.55012829937896	s
170	MCM4	70	91	11.8449209913472	s
171	MCM5	69	46	12.9699413765258	s
172	MEF2A	NA	NA	0.890087049461461	g2/m
173	MEF2BNB-MEF2B	NA	NA	5.00798781096035	g0/g1
174	MEF2C	NA	NA	0.0707516051670116	g2/m
175	MEF2D	NA	NA	13.7288820492674	g0/g1
176	MIS18BP1	140	82	10.9017118039955	g2/m
177	MKI67	62	85	37.7200067189132	s
178	MKNK1	NA	NA	1.11633360737395	g2/m
179	MSH5	323	72	3.98664365255563	g2/m
180	MSL1	209	0	0.706962550114162	s
181	MYC	NA	NA	2.55110169032284	s
182	MYD88	NA	NA	3.41712504988991	g2/m
183	NCAPH	44	82	15.9676555517593	s
184	NEIL3	114	75	33.2631464453696	g2/m
185	NFATC3	NA	NA	2.52290137028084	g2/m
186	NFE2L2	361	68	2.66079586717227	g2/m
187	NFKB1	NA	NA	0.645510228044044	g2/m
188	NOS2	NA	NA	NA	s
189	NOX1	NA	NA	0.135620447817629	g0/g1
190	NR3C1	NA	NA	1.07427098914449	g2/m
191	NUF2	22	90	41.8497635869437	g2/m
192	NUSAP1	26	85	55.188365490372	g2/m
193	OAZ1	NA	NA	1.59574975862189	g2/m
194	ORC1	135	48	2.67774923172	g0/g1
195	PCF11	117	97	3.52735171988724	g2/m
196	PCNA	43	50	13.177791088336	s
197	PDGFA	NA	NA	6.15903617027725	g0/g1
198	PGK1	NA	NA	0.738370552949906	g2/m
199	PIF1	35	84	38.6288494497623	g2/m
200	PLA2G4A	NA	NA	0.763497429284152	s
201	PLAT	NA	NA	7.47896719161519	g2/m
202	PLCB1	NA	NA	0.842221326029906	g0/g1
203	POLQ	300	72	15.5387936687384	s
204	POLR1B	NA	NA	2.93777391302537	g2/m
205	POLR2A	NA	NA	1.90930769184936	s
206	PPIA	NA	NA	0.103896729611924	g2/m
207	PRKCA	NA	NA	5.46065041498333	g2/m
208	PRR11	214	98	14.800318170545	g2/m
209	PSRC1	82	81	21.2220202657594	g2/m
210	PTK2	NA	NA	0.691087909346602	g2/m
211	PTTG1	37	1	18.243689374808	g2/m
212	RAC1	NA	NA	0.494430407304983	g2/m
213	RAD21	80	96	4.76052985254705	g2/m
214	RAF1	NA	NA	2.49128152362289	g2/m
215	RAPGEF2	NA	NA	3.10589706358043	s
216	RFC4	109	52	0.747150831930017	g2/m
217	RHNO1	79	81	3.27316578773599	s
218	RHOA	NA	NA	0.286166249683521	g2/m
219	RIPK1	NA	NA	1.0119507253344	s
220	RIPK2	NA	NA	9.30465621930878	g2/m
221	ROCK2	NA	NA	1.20944090967486	g2/m
222	RPL19	NA	NA	1.67993781472288	g2/m
223	RPS6KA5	NA	NA	1.99659038689997	g2/m
224	SAPCD2	47	96	7.31381915099727	g2/m
225	SERPING1	NA	NA	0.535148321723668	g2/m
226	SLBP	88	34	16.2886613424273	g0/g1
227	SLC17A2	142	94	1.75898428103238	g2/m
228	SMTN	86	92	3.20766874240631	s
229	SREK1	NA	NA	5.19105899747122	s
230	STAT1	281	77	0.480836672581653	g2/m
231	TBP	NA	NA	0.421514031298031	g2/m
232	TFRC	NA	NA	1.56670327333988	s
233	TGFB1	NA	NA	1.35847900675732	g2/m
234	TGFB3	NA	NA	5.98533551654708	g0/g1
235	TGFBR1	NA	NA	0.677562003875302	g2/m
236	TLR1	NA	NA	2.65551821994913	g2/m
237	TLR3	NA	NA	2.31883688906334	g2/m
238	TLR4	NA	NA	5.46246117199222	g2/m
239	TNF	NA	NA	0.242729655032906	g2/m
240	TOLLIP	NA	NA	5.85459103126157	g0/g1
241	TOP2A	14	81	66.2673566915405	g2/m
242	TPX2	9	91	44.5733464213371	s
243	TRAF2	NA	NA	1.70029312917124	g2/m
244	TTC38	133	85	5.73703249169383	g0/g1
245	TTK	103	83	28.2694319465707	g2/m
246	TUBB	170	75	0.937288721493599	s
247	UBE2C	8	81	43.0782127775795	g2/m
248	UNG	252	39	24.2323412288825	g0/g1
249	USP1	136	56	1.27998529000406	s
250	VANGL1	194	98	4.02093811600495	g2/m
251	VCAM1	NA	NA	0.183031942651218	g2/m
252	VPS25	262	71	4.39431555656975	g2/m
253	WDR76	171	47	18.9297544861283	s
254	ZC3HC1	25	91	5.63614240062346	g2/m
255	ZNF367	48	39	14.3333675219063	s
256	ZRANB2	187	40	0.657692930824681	g2/m
