# Supplementary material for: Modeling Bi-modality Improves Characterization of Cell Cycle on Gene Expression in Single Cells
Source: PLoS Comput Biol. 2014 Jul 17;10(7):e1003696. doi: 10.1371/journal.pcbi.1003696 (PMC4102402; doi:10.1371/journal.pcbi.1003696)
Supplement: Data Set S2 — Single cell expression: CellID, cycle, cellline, plate, platerow, ngeneson, primerid, et, lCount, nCount. The data is provided in long format (930×253 rows). CellID is a unique identifier for each cell, cycle is the phase inferred via flow-cytometry, plate is the ID of the PCR plate used for lysis (a batching variable), platerow is the row of the PCR plate, ngeneson is the variable defined in section Amplification Efficiency, primerid is the identifier for gene, et is the thresholded, normalized log2 counts, lCount is the raw log2 count, nCount is the normalized log2 counts. (ZIP) [file pcbi.1003696.s009.zip]

Archive with 1 entries (1 files):
- DataSetS2.csv
