# Supplementary material for: Modeling Bi-modality Improves Characterization of Cell Cycle on Gene Expression in Single Cells
Source: PLoS Comput Biol. 2014 Jul 17;10(7):e1003696. doi: 10.1371/journal.pcbi.1003696 (PMC4102402; doi:10.1371/journal.pcbi.1003696)
Supplement: Data Set S2 — Single cell expression: CellID, cycle, cellline, plate, platerow, ngeneson, primerid, et, lCount, nCount. The data is provided in long format (930×253 rows). CellID is a unique identifier for each cell, cycle is the phase inferred via flow-cytometry, plate is the ID of the PCR plate used for lysis (a batching variable), platerow is the row of the PCR plate, ngeneson is the variable defined in section Amplification Efficiency, primerid is the identifier for gene, et is the thresholded, normalized log2 counts, lCount is the raw log2 count, nCount is the normalized log2 counts. (ZIP) [file pcbi.1003696.s009.zip › DataSetS2.csv]

cellID	cycle	cellline	plate	platerow	ngeneson	primerid	et	lCount	nCount
10 H91A	g0/g1	H9	1	A	0.628458498	ABCF1	6.0033535792	5.2094533656	6.0033535792
10 H91B	g0/g1	H9	1	B	0.9723320158	ABCF1	12.3877581524	11.5938579389	12.3877581524
10 H91C	g0/g1	H9	1	C	0.9249011858	ABCF1	11.5149994023	10.7210991887	11.5149994023
10 H91D	g0/g1	H9	1	D	0.7588932806	ABCF1	8.6887179769	7.8948177633	8.6887179769
10 H91E	g0/g1	H9	1	E	0.7233201581	ABCF1	6.7939002136	6	6.7939002136
10 H91F	g0/g1	H9	1	F	0.7549407115	ABCF1	9.013068734	8.2191685205	9.013068734
10 H91G	g0/g1	H9	1	G	0.6798418972	ABCF1	6.748096524	5.9541963104	6.748096524
10 H94A	s	H9	2	A	0.3675889328	ABCF1	0	3.4594316186	4.2533318322
10 H94B	s	H9	2	B	0.6442687747	ABCF1	7.4804007408	6.6865005272	7.4804007408
10 H94C	s	H9	2	C	0.9328063241	ABCF1	13.2797295223	12.4858293087	13.2797295223
10 H94D	s	H9	2	D	0.5889328063	ABCF1	0	2.3219280949	3.1158283085
10 H94E	s	H9	2	E	0.9249011858	ABCF1	11.8879778992	11.0940776857	11.8879778992
10 H94F	s	H9	2	F	0.9288537549	ABCF1	11.7290652632	10.9351650496	11.7290652632
10 H94G	s	H9	2	G	0.5415019763	ABCF1	8.3174621696	7.5235619561	8.3174621696
10 H95A	g2/m	H9	3	A	0.9288537549	ABCF1	11.839968399	11.0881256922	11.839968399
10 H95B	g2/m	H9	3	B	0.6640316206	ABCF1	10.9217677083	10.1699250014	10.9217677083
10 H95C	g2/m	H9	3	C	0.9130434783	ABCF1	12.4185105475	11.6666678407	12.4185105475
10 H95D	g2/m	H9	3	D	0.9011857708	ABCF1	11.8206209848	11.068778278	11.8206209848
10 H95E	g2/m	H9	3	E	0.4071146245	ABCF1	8.7630699623	8.0112272554	8.7630699623
10 H95F	g2/m	H9	3	F	0.9169960474	ABCF1	11.0894646088	10.337621902	11.0894646088
10 H95G	g2/m	H9	3	G	0.8774703557	ABCF1	10.2214845241	9.4696418172	10.2214845241
10 H96A	g2/m	H9	4	A	0.9328063241	ABCF1	11.439558646	10.6456584324	11.439558646
10 H96B	g2/m	H9	4	B	0.9367588933	ABCF1	12.1797626142	11.3858624006	12.1797626142
10 H96C	g2/m	H9	4	C	0.8339920949	ABCF1	11.5012593457	10.7073591321	11.5012593457
10 H96D	g2/m	H9	4	D	0.371541502	ABCF1	9.1113128273	8.3174126138	9.1113128273
10 H96E	g2/m	H9	4	E	0.4980237154	ABCF1	0	1	1.7939002136
10 H96F	g2/m	H9	4	F	0.7984189723	ABCF1	11.0203124064	10.2264121928	11.0203124064
10 H96G	g2/m	H9	4	G	0.9169960474	ABCF1	11.864692023	11.0707918094	11.864692023
10 MB1A	g0/g1	MB	5	A	0.7470355731	ABCF1	9.3751007955	8.5812005819	9.3751007955
10 MB1B	g0/g1	MB	5	B	0.6719367589	ABCF1	11.7776064062	10.9837061927	11.7776064062
10 MB1C	g0/g1	MB	5	C	0.9011857708	ABCF1	12.327716603	11.5338163894	12.327716603
10 MB1D	g0/g1	MB	5	D	0.790513834	ABCF1	10.3036752179	9.5097750043	10.3036752179
10 MB1E	g0/g1	MB	5	E	0.8616600791	ABCF1	10.1404139467	9.3465137332	10.1404139467
10 MB1F	g0/g1	MB	5	F	0.743083004	ABCF1	9.8919322965	9.098032083	9.8919322965
10 MB1G	g0/g1	MB	5	G	0.6679841897	ABCF1	11.1840691698	10.3901689562	11.1840691698
10 MB2B	g0/g1	MB	6	B	0.7312252964	ABCF1	11.4232364572	10.4563544151	11.4232364572
10 MB2C	g0/g1	MB	6	C	0.5533596838	ABCF1	11.3591994649	10.3923174228	11.3591994649
10 MB2D	g0/g1	MB	6	D	0.7233201581	ABCF1	13.5157039506	12.5488219085	13.5157039506
10 MB2E	g0/g1	MB	6	E	0.2687747036	ABCF1	0	1	2.4001563623
10 MB2F	g0/g1	MB	6	F	0.6166007905	ABCF1	11.3156101964	10.3487281542	11.3156101964
10 MB2G	g0/g1	MB	6	G	0.5296442688	ABCF1	10.0987390027	9.1318569606	10.0987390027
10 MB3A	s	MB	7	A	0.8616600791	ABCF1	13.1632595395	12.5260101071	13.1632595395
10 MB3C	s	MB	7	C	0.3833992095	ABCF1	0	2	2.7992177269
10 MB3E	s	MB	7	E	0.5019762846	ABCF1	0	2	2.7992177269
10 MB3F	s	MB	7	F	0.8932806324	ABCF1	11.1099402717	10.4726908392	11.1099402717
10 MB3G	s	MB	7	G	0.3517786561	ABCF1	0	2.5849625007	3.3841802277
10 MB4A	s	MB	8	A	0.6996047431	ABCF1	12.7693899705	11.9754897569	12.7693899705
10 MB4B	s	MB	8	B	0.8695652174	ABCF1	11.963825215	11.1699250014	11.963825215
10 MB4C	s	MB	8	C	0.8181818182	ABCF1	12.8304172841	12.0365170705	12.8304172841
10 MB4D	s	MB	8	D	0.9249011858	ABCF1	13.036478903	12.2425786895	13.036478903
10 MB4E	s	MB	8	E	0.7984189723	ABCF1	11.2285284412	10.4346282276	11.2285284412
10 MB5A	g2/m	MB	9	A	0.8774703557	ABCF1	9.2227169325	9.17990909	9.2227169325
10 MB5B	g2/m	MB	9	B	0.8853754941	ABCF1	11.9007888376	11.8579809951	11.9007888376
10 MB5C	g2/m	MB	9	C	0.8774703557	ABCF1	9.5185412734	9.475733431	9.5185412734
10 MB5D	g2/m	MB	9	D	0.9011857708	ABCF1	12.1704798095	12.127671967	12.1704798095
10 MB5E	g2/m	MB	9	E	0.8616600791	ABCF1	11.4553776893	11.4125698468	11.4553776893
10 MB5F	g2/m	MB	9	F	0.4347826087	ABCF1	7.7639070312	7.7210991887	7.7639070312
10 MB5G	g2/m	MB	9	G	0.8300395257	ABCF1	9.5644082822	9.5216004397	9.5644082822
10 MB6A	g2/m	MB	10	A	0.743083004	ABCF1	9.0082193344	8.2143191208	9.0082193344
10 MB6B	g2/m	MB	10	B	0.8774703557	ABCF1	9.8491826491	9.0552824355	9.8491826491
10 MB6C	g2/m	MB	10	C	0.8814229249	ABCF1	10.4250772693	9.6311770557	10.4250772693
10 MB6D	g2/m	MB	10	D	0.8458498024	ABCF1	9.8866573545	9.0927571409	9.8866573545
10 MB6E	g2/m	MB	10	E	0.7272727273	ABCF1	9.7625670068	8.9686667932	9.7625670068
10 MB6F	g2/m	MB	10	F	0.7984189723	ABCF1	10.0275198903	9.2336196768	10.0275198903
10 PC33A	s	PC3	11	A	0.9565217391	ABCF1	12.869713591	12.0758133775	12.869713591
10 PC33B	s	PC3	11	B	0.9683794466	ABCF1	13.477552811	12.6836525974	13.477552811
10 PC33C	s	PC3	11	C	0.8577075099	ABCF1	13.4275766235	12.6336764099	13.4275766235
10 PC33E	s	PC3	11	E	0.9486166008	ABCF1	13.150627271	12.3567270575	13.150627271
10 PC33F	s	PC3	11	F	0.9130434783	ABCF1	13.7863075289	12.9924073153	13.7863075289
10 PC33G	s	PC3	11	G	0.8537549407	ABCF1	13.5094332771	12.7155330635	13.5094332771
10 PC34A	s	PC3	12	A	0.9446640316	ABCF1	14.142386503	12.8828340715	14.142386503
10 PC34B	s	PC3	12	B	0.8300395257	ABCF1	13.0685166064	11.8089641749	13.0685166064
10 PC34C	s	PC3	12	C	0.9644268775	ABCF1	14.2059104653	12.9463580339	14.2059104653
10 PC34D	s	PC3	12	D	0.95256917	ABCF1	14.1200574883	12.8605050568	14.1200574883
10 PC34E	s	PC3	12	E	0.7549407115	ABCF1	10.409299551	9.1497471195	10.409299551
10 PC34F	s	PC3	12	F	0.7193675889	ABCF1	12.7087010768	11.4491486454	12.7087010768
10 PC34G	s	PC3	12	G	0.6916996047	ABCF1	11.5039162666	10.2443638351	11.5039162666
10 PC35A	g2/m	PC3	13	A	0.9407114625	ABCF1	12.7322675816	11.6077926419	12.7322675816
10 PC35B	g2/m	PC3	13	B	0.347826087	ABCF1	0	1.5849625007	1.6348693489
10 PC35C	g2/m	PC3	13	C	0.9446640316	ABCF1	11.6704047087	10.5459297691	11.6704047087
10 PC35D	g2/m	PC3	13	D	0.9683794466	ABCF1	14.3472698425	13.2227949029	14.3472698425
10 PC35E	g2/m	PC3	13	E	0.9723320158	ABCF1	14.1942603346	13.069785395	14.1942603346
10 PC35G	g2/m	PC3	13	G	0.3873517787	ABCF1	9.7969002816	8.672425342	9.7969002816
10 PC36B	g2/m	PC3	14	B	0.9604743083	ABCF1	14.3953122944	13.0741414628	14.3953122944
10 PC36D	g2/m	PC3	14	D	0.581027668	ABCF1	12.2265578367	10.905387005	12.2265578367
10 PC36F	g2/m	PC3	14	F	0.5928853755	ABCF1	10.3628299833	9.0416591516	10.3628299833
10 PC36G	g2/m	PC3	14	G	0.5019762846	ABCF1	8.7048751241	7.3837042925	8.7048751241
10 PC3AA	g0/g1	PC3	15	A	0.6561264822	ABCF1	12.4270573581	11.0967151545	12.4270573581
10 PC3AB	g0/g1	PC3	15	B	0.7233201581	ABCF1	12.2625569555	10.932214752	12.2625569555
10 PC3AC	g0/g1	PC3	15	C	0.6600790514	ABCF1	12.8944916936	11.56414949	12.8944916936
10 PC3AD	g0/g1	PC3	15	D	0.7312252964	ABCF1	11.598299288	10.2679570844	11.598299288
10 PC3AE	g0/g1	PC3	15	E	0.8221343874	ABCF1	12.5555496405	11.2252074369	12.5555496405
10 PC3AF	s	PC3	15	F	0.7233201581	ABCF1	12.6249629525	11.2946207489	12.6249629525
10 PC3AG	g2/m	PC3	15	G	0.8695652174	ABCF1	13.1104718232	11.7801296196	13.1104718232
10 PC3AH	g2/m	PC3	15	H	0.6996047431	ABCF1	13.2647702442	11.9344280406	13.2647702442
10 PC3BA	g0/g1	PC3	16	A	0.8932806324	ABCF1	12.854045752	11.1484765822	12.854045752
10 PC3BB	g0/g1	PC3	16	B	0.6482213439	ABCF1	12.5843864544	10.8788172846	12.5843864544
10 PC3BC	g0/g1	PC3	16	C	0.6324110672	ABCF1	12.9978908026	11.2923216328	12.9978908026
10 PC3BD	g0/g1	PC3	16	D	0.6798418972	ABCF1	13.1644883768	11.458919207	13.1644883768
10 PC3BE	g0/g1	PC3	16	E	0.5691699605	ABCF1	11.7756901143	10.0701209445	11.7756901143
10 PC3BF	s	PC3	16	F	0.7193675889	ABCF1	13.2212690081	11.5156998383	13.2212690081
11 H91A	g0/g1	H9	1	A	0.8181818182	ABCF1	9.3369320338	8.5430318203	9.3369320338
11 H91B	g0/g1	H9	1	B	0.9249011858	ABCF1	11.7194546534	10.9255544399	11.7194546534
11 H91C	g0/g1	H9	1	C	0.8972332016	ABCF1	11.9713197516	11.177419538	11.9713197516
11 H91D	g0/g1	H9	1	D	0.9011857708	ABCF1	10.9089438637	10.1150436502	10.9089438637
11 H91E	g0/g1	H9	1	E	0.9288537549	ABCF1	11.8369274972	11.0430272836	11.8369274972
11 H91F	g0/g1	H9	1	F	0.5968379447	ABCF1	0	2.8073549221	3.6012551356
11 H91G	g0/g1	H9	1	G	0.7984189723	ABCF1	5.7007908092	4.9068905956	5.7007908092
11 H94A	s	H9	2	A	0.7707509881	ABCF1	10.4873871711	9.6934869575	10.4873871711
11 H94B	s	H9	2	B	0.9367588933	ABCF1	11.4268954107	10.6329951971	11.4268954107
11 H94C	s	H9	2	C	0.9446640316	ABCF1	13.197178589	12.4032783755	13.197178589
11 H94D	s	H9	2	D	0.6245059289	ABCF1	0	2.5849625007	3.3788627143
11 H94E	s	H9	2	E	0.7193675889	ABCF1	9.0512880563	8.2573878427	9.0512880563
11 H94F	s	H9	2	F	0.557312253	ABCF1	9.013068734	8.2191685205	9.013068734
11 H94G	s	H9	2	G	0.9169960474	ABCF1	11.1169549739	10.3230547603	11.1169549739
11 H95A	g2/m	H9	3	A	0.8853754941	ABCF1	12.0777102874	11.3258675806	12.0777102874
11 H95B	g2/m	H9	3	B	0.7984189723	ABCF1	12.5381123345	11.7862696276	12.5381123345
11 H95C	g2/m	H9	3	C	0.7944664032	ABCF1	12.5672260027	11.8153832958	12.5672260027
11 H95D	g2/m	H9	3	D	0.8498023715	ABCF1	13.1794174544	12.4275747476	13.1794174544
11 H95E	g2/m	H9	3	E	0.7312252964	ABCF1	10.2754046629	9.5235619561	10.2754046629
11 H95F	g2/m	H9	3	F	0.4308300395	ABCF1	9.6587333025	8.9068905956	9.6587333025
11 H96A	g2/m	H9	4	A	0.6007905138	ABCF1	0	3	3.7939002136
11 H96B	g2/m	H9	4	B	0.9011857708	ABCF1	11.6212429178	10.8273427042	11.6212429178
11 H96C	g2/m	H9	4	C	0.9407114625	ABCF1	11.7882536504	10.9943534369	11.7882536504
11 H96D	g2/m	H9	4	D	0.9249011858	ABCF1	12.4404589237	11.6465587102	12.4404589237
11 H96E	g2/m	H9	4	E	0.9446640316	ABCF1	12.4878227017	11.6939224881	12.4878227017
11 H96F	g2/m	H9	4	F	0.5770750988	ABCF1	0	2	2.7939002136
11 H96G	g2/m	H9	4	G	0.233201581	ABCF1	0	0	0.7939002136
11 MB1A	g0/g1	MB	5	A	0.9169960474	ABCF1	11.2787231078	10.4848228943	11.2787231078
11 MB1B	g0/g1	MB	5	B	0.8695652174	ABCF1	11.1079169175	10.3140167039	11.1079169175
11 MB1C	g0/g1	MB	5	C	0.837944664	ABCF1	10.3407946735	9.5468944599	10.3407946735
11 MB1D	g0/g1	MB	5	D	0.8418972332	ABCF1	10.4012305273	9.6073303137	10.4012305273
11 MB1E	g0/g1	MB	5	E	0.8181818182	ABCF1	10.4804007408	9.6865005272	10.4804007408
11 MB1F	g0/g1	MB	5	F	0.3794466403	ABCF1	7.8382943329	7.0443941194	7.8382943329
11 MB1G	g0/g1	MB	5	G	0.814229249	ABCF1	12.5736195687	11.7797193551	12.5736195687
11 MB2A	g0/g1	MB	6	A	0.7312252964	ABCF1	9.8707638879	8.9038818457	9.8707638879
11 MB2B	g0/g1	MB	6	B	0.8300395257	ABCF1	12.7494708016	11.7825887595	12.7494708016
11 MB2C	g0/g1	MB	6	C	0.5849802372	ABCF1	6.4263136608	5.4594316186	6.4263136608
11 MB2D	g0/g1	MB	6	D	0.2371541502	ABCF1	0	2.3219280949	3.7220844572
11 MB2E	g0/g1	MB	6	E	0.2213438735	ABCF1	0	1.5849625007	2.985118863
11 MB2F	g0/g1	MB	6	F	0.7272727273	ABCF1	11.3741498064	10.4072677642	11.3741498064
11 MB2G	g0/g1	MB	6	G	0.2252964427	ABCF1	7.6393073841	6.672425342	7.6393073841
11 MB3A	s	MB	7	A	0.7312252964	ABCF1	11.377873477	10.7406240445	11.377873477
11 MB3B	s	MB	7	B	0.8300395257	ABCF1	11.047700784	10.4104513515	11.047700784
11 MB3C	s	MB	7	C	0.9011857708	ABCF1	12.7694278134	12.1321783809	12.7694278134
11 MB3D	s	MB	7	D	0.2529644269	ABCF1	0	1.5849625007	2.3841802277
11 MB3E	s	MB	7	E	0.6758893281	ABCF1	10.9591775274	10.3219280949	10.9591775274
11 MB3F	s	MB	7	F	0.3557312253	ABCF1	7.0466403686	6.4093909361	7.0466403686
11 MB3G	s	MB	7	G	0.8577075099	ABCF1	11.3184878442	10.6812384118	11.3184878442
11 MB4A	s	MB	8	A	0.766798419	ABCF1	9.9283265338	9.1344263202	9.9283265338
11 MB4B	s	MB	8	B	0.8221343874	ABCF1	10.4232568337	9.6293566201	10.4232568337
11 MB4C	s	MB	8	C	0.8102766798	ABCF1	12.2625242565	11.4686240429	12.2625242565
11 MB4D	s	MB	8	D	0.8458498024	ABCF1	11.2987192012	10.5048189876	11.2987192012
11 MB4E	s	MB	8	E	0.8260869565	ABCF1	12.3961351149	11.6022349013	12.3961351149
11 MB4F	s	MB	8	F	0.7588932806	ABCF1	11.5115766366	10.7176764231	11.5115766366
11 MB4G	s	MB	8	G	0.5375494071	ABCF1	8.0033535792	7.2094533656	8.0033535792
11 MB5A	g2/m	MB	9	A	0.9130434783	ABCF1	11.1804394407	11.1376315982	11.1804394407
11 MB5B	g2/m	MB	9	B	0.9011857708	ABCF1	11.8792527538	11.8364449113	11.8792527538
11 MB5C	g2/m	MB	9	C	0.8814229249	ABCF1	9.5266236197	9.4838157773	9.5266236197
11 MB5D	g2/m	MB	9	D	0.9169960474	ABCF1	12.0946964984	12.0518886559	12.0946964984
11 MB5E	g2/m	MB	9	E	0.2529644269	ABCF1	6.1302706837	6.0874628413	6.1302706837
11 MB5F	g2/m	MB	9	F	0.8221343874	ABCF1	12.1401816115	12.097373769	12.1401816115
11 MB5G	g2/m	MB	9	G	0.9090909091	ABCF1	10.854985148	10.8121773055	10.854985148
11 MB6A	g2/m	MB	10	A	0.7075098814	ABCF1	11.3076278095	10.513727596	11.3076278095
11 MB6B	g2/m	MB	10	B	0.9169960474	ABCF1	12.0495189634	11.2556187498	12.0495189634
11 MB6C	g2/m	MB	10	C	0.8537549407	ABCF1	9.9688258961	9.1749256825	9.9688258961
11 MB6D	g2/m	MB	10	D	0.837944664	ABCF1	10.9308913257	10.1369911121	10.9308913257
11 MB6E	g2/m	MB	10	E	0.8735177866	ABCF1	10.1905049948	9.3966047812	10.1905049948
11 MB6G	g2/m	MB	10	G	0.6007905138	ABCF1	9.5785350591	8.7846348456	9.5785350591
11 PC33A	s	PC3	11	A	0.9644268775	ABCF1	13.5213952826	12.727495069	13.5213952826
11 PC33B	s	PC3	11	B	0.9841897233	ABCF1	13.5923720147	12.7984718011	13.5923720147
11 PC33D	s	PC3	11	D	0.9051383399	ABCF1	11.8464682644	11.0525680508	11.8464682644
11 PC33F	s	PC3	11	F	0.8063241107	ABCF1	12.3257689887	11.5318687752	12.3257689887
11 PC33G	s	PC3	11	G	0.9130434783	ABCF1	12.7995247628	12.0056245492	12.7995247628
11 PC34A	s	PC3	12	A	0.95256917	ABCF1	13.7984688339	12.5389164025	13.7984688339
11 PC34B	s	PC3	12	B	0.9881422925	ABCF1	14.3365349974	13.076982566	14.3365349974
11 PC34C	s	PC3	12	C	0.4071146245	ABCF1	9.7713050852	8.5117526538	9.7713050852
11 PC34D	s	PC3	12	D	0.8972332016	ABCF1	12.9495504029	11.6899979714	12.9495504029
11 PC34E	s	PC3	12	E	0.8932806324	ABCF1	11.1709444193	9.9113919878	11.1709444193
11 PC34F	s	PC3	12	F	0.6403162055	ABCF1	11.1724417677	9.9128893362	11.1724417677
11 PC34G	s	PC3	12	G	0.9051383399	ABCF1	13.0693205602	11.8097681287	13.0693205602
11 PC35A	g2/m	PC3	13	A	0.8498023715	ABCF1	11.3448532674	10.2203783277	11.3448532674
11 PC35B	g2/m	PC3	13	B	0.9367588933	ABCF1	11.3472698425	10.2227949029	11.3472698425
11 PC35C	g2/m	PC3	13	C	0.6798418972	ABCF1	11.2145873593	10.0901124197	11.2145873593
11 PC35D	g2/m	PC3	13	D	0.7865612648	ABCF1	11.8326966697	10.70822173	11.8326966697
11 PC35F	g2/m	PC3	13	F	0.8972332016	ABCF1	10.8231796064	9.6987046668	10.8231796064
11 PC35G	g2/m	PC3	13	G	0.6442687747	ABCF1	9.2329993964	8.1085244568	9.2329993964
11 PC36A	g2/m	PC3	14	A	0.9209486166	ABCF1	13.3645399456	12.043369114	13.3645399456
11 PC36C	g2/m	PC3	14	C	0.9565217391	ABCF1	13.6450700141	12.3238991824	13.6450700141
11 PC36D	g2/m	PC3	14	D	0.9367588933	ABCF1	13.1053966921	11.7842258604	13.1053966921
11 PC36E	g2/m	PC3	14	E	0.7312252964	ABCF1	12.379839082	11.0586682503	12.379839082
11 PC36G	g2/m	PC3	14	G	0.652173913	ABCF1	8.8525522922	7.5313814605	8.8525522922
11 PC3AB	g0/g1	PC3	15	B	0.7193675889	ABCF1	11.898298279	10.5679560754	11.898298279
11 PC3AD	g0/g1	PC3	15	D	0.6086956522	ABCF1	11.3443626739	10.0140204703	11.3443626739
11 PC3BC	g0/g1	PC3	16	C	0.8616600791	ABCF1	13.3476208627	11.6420516929	13.3476208627
11 PC3BE	g0/g1	PC3	16	E	0.6007905138	ABCF1	13.6970910159	11.9915218461	13.6970910159
11 PC3BF	s	PC3	16	F	0.7351778656	ABCF1	13.871418316	12.1658491462	13.871418316
12 PC3AH	g2/m	PC3	15	H	0.6916996047	ABCF1	7.1117019171	5.7813597135	7.1117019171
12 PC3BA	g0/g1	PC3	16	A	0.6996047431	ABCF1	13.6796251924	11.9740560226	13.6796251924
12 PC3BB	g0/g1	PC3	16	B	0.7035573123	ABCF1	13.5855352495	11.8799660797	13.5855352495
12 PC3BC	g0/g1	PC3	16	C	0.6086956522	ABCF1	11.674235963	9.9686667932	11.674235963
12 PC3BD	g0/g1	PC3	16	D	0.6007905138	ABCF1	13.9579389377	12.2523697679	13.9579389377
12 PC3BF	s	PC3	16	F	0.7391304348	ABCF1	12.3512276022	10.6456584324	12.3512276022
12 PC3BG	g2/m	PC3	16	G	0.9328063241	ABCF1	13.967370277	12.2618011072	13.967370277
1 PC3AA	g0/g1	PC3	15	A	0.6205533597	ABCF1	12.4557556741	11.1254134705	12.4557556741
1 PC3AD	g0/g1	PC3	15	D	0.6363636364	ABCF1	12.8563523106	11.5260101071	12.8563523106
1 PC3AE	g0/g1	PC3	15	E	0.6996047431	ABCF1	13.1785739047	11.8482317011	13.1785739047
1 PC3BD	g0/g1	PC3	16	D	0.6363636364	ABCF1	12.5604375531	10.8548683833	12.5604375531
1 PC3BE	g0/g1	PC3	16	E	0.347826087	ABCF1	12.7027486507	10.9971794809	12.7027486507
2 H91B	g0/g1	H9	1	B	0.9051383399	ABCF1	11.0953964086	10.301496195	11.0953964086
2 H91C	g0/g1	H9	1	C	0.95256917	ABCF1	12.6780707327	11.8841705191	12.6780707327
2 H91D	g0/g1	H9	1	D	0.9051383399	ABCF1	11.4777720822	10.6838718686	11.4777720822
2 H91E	g0/g1	H9	1	E	0.8893280632	ABCF1	11.7305381526	10.936637939	11.7305381526
2 H91F	g0/g1	H9	1	F	0.95256917	ABCF1	11.4934726669	10.6995724533	11.4934726669
2 H91G	g0/g1	H9	1	G	0.9446640316	ABCF1	12.3110774663	11.5171772527	12.3110774663
2 H94A	s	H9	2	A	0.9051383399	ABCF1	12.1947796499	11.4008794363	12.1947796499
2 H94B	s	H9	2	B	0.9288537549	ABCF1	12.0630268927	11.2691266791	12.0630268927
2 H94C	s	H9	2	C	0.9288537549	ABCF1	11.7733254089	10.9794251953	11.7733254089
2 H94D	s	H9	2	D	0.814229249	ABCF1	8.3713290416	7.577428828	8.3713290416
2 H94E	s	H9	2	E	0.6007905138	ABCF1	0	3.3219280949	4.1158283085
2 H94F	s	H9	2	F	0.5454545455	ABCF1	0	2.5849625007	3.3788627143
2 H94G	s	H9	2	G	0.7588932806	ABCF1	7.1337502165	6.3398500029	7.1337502165
2 H96A	g2/m	H9	4	A	0.8932806324	ABCF1	11.2807352351	10.4868350216	11.2807352351
2 H96B	g2/m	H9	4	B	0.9090909091	ABCF1	11.9812522868	11.1873520732	11.9812522868
2 H96C	g2/m	H9	4	C	0.9486166008	ABCF1	11.4012305273	10.6073303137	11.4012305273
2 H96D	g2/m	H9	4	D	0.6442687747	ABCF1	9.1067831689	8.3128829553	9.1067831689
2 H96E	g2/m	H9	4	E	0.8458498024	ABCF1	10.1732785806	9.3793783671	10.1732785806
2 H96F	g2/m	H9	4	F	0.9446640316	ABCF1	11.8134909419	11.0195907284	11.8134909419
2 H96G	g2/m	H9	4	G	0.8814229249	ABCF1	9.2117527285	8.4178525149	9.2117527285
2 MB1A	g0/g1	MB	5	A	0.8537549407	ABCF1	11.2481995072	10.4542992936	11.2481995072
2 MB1B	g0/g1	MB	5	B	0.7272727273	ABCF1	10.2897552405	9.4958550269	10.2897552405
2 MB1C	g0/g1	MB	5	C	0.7549407115	ABCF1	8.4521116963	7.6582114828	8.4521116963
2 MB1E	g0/g1	MB	5	E	0.7509881423	ABCF1	8.7422674452	7.9483672316	8.7422674452
2 MB1F	g0/g1	MB	5	F	0.7035573123	ABCF1	10.7334794279	9.9395792143	10.7334794279
2 MB1G	g0/g1	MB	5	G	0.8102766798	ABCF1	11.9619454818	11.1680452682	11.9619454818
2 MB2A	g0/g1	MB	6	A	0.8498023715	ABCF1	11.6437206486	10.6768386065	11.6437206486
2 MB2B	g0/g1	MB	6	B	0.743083004	ABCF1	9.306732045	8.3398500029	9.306732045
2 MB2C	g0/g1	MB	6	C	0.8181818182	ABCF1	11.1292733709	10.1623913288	11.1292733709
2 MB2D	g0/g1	MB	6	D	0.7272727273	ABCF1	12.2723738342	11.3054917921	12.2723738342
2 MB2E	g0/g1	MB	6	E	0.3359683794	ABCF1	8.8310681868	7.8641861447	8.8310681868
2 MB2G	g0/g1	MB	6	G	0.6600790514	ABCF1	10.2476528123	9.2807707701	10.2476528123
2 MB3B	s	MB	7	B	0.6086956522	ABCF1	10.4054337572	9.7681843248	10.4054337572
2 MB3C	s	MB	7	C	0.7707509881	ABCF1	11.1099402717	10.4726908392	11.1099402717
2 MB3D	s	MB	7	D	0.837944664	ABCF1	11.7444665081	11.1072170756	11.7444665081
2 MB3E	s	MB	7	E	0.8932806324	ABCF1	12.3420176718	11.7047682394	12.3420176718
2 MB4A	s	MB	8	A	0.7707509881	ABCF1	8.9283265338	8.1344263202	8.9283265338
2 MB4B	s	MB	8	B	0.3241106719	ABCF1	8.3252816741	7.5313814605	8.3252816741
2 MB4D	s	MB	8	D	0.7588932806	ABCF1	12.0542317321	11.2603315186	12.0542317321
2 MB4E	s	MB	8	E	0.5928853755	ABCF1	9.2285284412	8.4346282276	9.2285284412
2 MB5A	g2/m	MB	9	A	0.7865612648	ABCF1	8.6202366705	8.577428828	8.6202366705
2 MB5B	g2/m	MB	9	B	0.9130434783	ABCF1	12.1062029238	12.0633950813	12.1062029238
2 MB5C	g2/m	MB	9	C	0.9565217391	ABCF1	13.1911255288	13.1483176863	13.1911255288
2 MB5D	g2/m	MB	9	D	0.2411067194	ABCF1	0	1.5849625007	1.3213952284
2 MB5E	g2/m	MB	9	E	0.8023715415	ABCF1	7.9794457815	7.936637939	7.9794457815
2 MB5F	g2/m	MB	9	F	0.2450592885	ABCF1	0	1.5849625007	1.3213952284
2 MB5G	g2/m	MB	9	G	0.3873517787	ABCF1	0	1.5849625007	1.3213952284
2 MB6B	g2/m	MB	10	B	0.9130434783	ABCF1	11.7179703992	10.9240701856	11.7179703992
2 MB6C	g2/m	MB	10	C	0.9209486166	ABCF1	12.0595152601	11.2656150465	12.0595152601
2 MB6D	g2/m	MB	10	D	0.8339920949	ABCF1	11.6841644906	10.890264277	11.6841644906
2 MB6E	g2/m	MB	10	E	0.5494071146	ABCF1	5.963825215	5.1699250014	5.963825215
2 PC33A	s	PC3	11	A	0.9407114625	ABCF1	13.555866909	12.7619666954	13.555866909
2 PC33B	s	PC3	11	B	0.7984189723	ABCF1	12.2476852691	11.4537850555	12.2476852691
2 PC33C	s	PC3	11	C	0.743083004	ABCF1	11.5562822523	10.7623820387	11.5562822523
2 PC33F	s	PC3	11	F	0.9486166008	ABCF1	12.6236229487	11.8297227351	12.6236229487
2 PC34A	s	PC3	12	A	0.9249011858	ABCF1	12.0515292523	10.7919768209	12.0515292523
2 PC34B	s	PC3	12	B	0.7351778656	ABCF1	12.9763718928	11.7168194613	12.9763718928
2 PC34D	s	PC3	12	D	0.8774703557	ABCF1	13.4191084595	12.1595560281	13.4191084595
2 PC34E	s	PC3	12	E	0.9407114625	ABCF1	11.9266639735	10.6671115421	11.9266639735
2 PC34F	s	PC3	12	F	0.7193675889	ABCF1	11.6614985554	10.401946124	11.6614985554
2 PC35A	g2/m	PC3	13	A	0.8339920949	ABCF1	10.1551420759	9.0306671362	10.1551420759
2 PC35B	g2/m	PC3	13	B	0.7272727273	ABCF1	12.4737561685	11.3492812288	12.4737561685
2 PC35C	g2/m	PC3	13	C	0.7549407115	ABCF1	12.0230763271	10.8986013874	12.0230763271
2 PC35D	g2/m	PC3	13	D	0.7470355731	ABCF1	11.5264210636	10.401946124	11.5264210636
2 PC35E	g2/m	PC3	13	E	0.9446640316	ABCF1	14.2096154014	13.0851404617	14.2096154014
2 PC35F	g2/m	PC3	13	F	0.9011857708	ABCF1	12.0721118776	10.947636938	12.0721118776
2 PC35G	g2/m	PC3	13	G	0.7984189723	ABCF1	11.3253735447	10.200898605	11.3253735447
2 PC36A	g2/m	PC3	14	A	0.8932806324	ABCF1	14.0478147531	12.7266439215	14.0478147531
2 PC36B	g2/m	PC3	14	B	0.9565217391	ABCF1	13.5063559985	12.1851851668	13.5063559985
2 PC36C	g2/m	PC3	14	C	0.8458498024	ABCF1	12.7406043824	11.4194335507	12.7406043824
2 PC36D	g2/m	PC3	14	D	0.8932806324	ABCF1	10.2280614273	8.9068905956	10.2280614273
2 PC36E	g2/m	PC3	14	E	0.9090909091	ABCF1	13.5054263271	12.1842554954	13.5054263271
2 PC36F	g2/m	PC3	14	F	0.4782608696	ABCF1	8.7390233465	7.4178525149	8.7390233465
2 PC3AA	g0/g1	PC3	15	A	0.5454545455	ABCF1	11.3513221425	10.0209799389	11.3513221425
2 PC3AC	g0/g1	PC3	15	C	0.6600790514	ABCF1	12.0625096292	10.7321674257	12.0625096292
2 PC3AD	g0/g1	PC3	15	D	0.628458498	ABCF1	13.2547835959	11.9244413923	13.2547835959
2 PC3AE	g0/g1	PC3	15	E	0.6758893281	ABCF1	11.5959572501	10.2656150465	11.5959572501
2 PC3AH	g2/m	PC3	15	H	0.8577075099	ABCF1	11.3829102544	10.0525680508	11.3829102544
2 PC3BB	g0/g1	PC3	16	B	0.7588932806	ABCF1	13.1138989106	11.4083297408	13.1138989106
2 PC3BD	g0/g1	PC3	16	D	0.6798418972	ABCF1	13.9122783192	12.2067091494	13.9122783192
2 PC3BE	g0/g1	PC3	16	E	0.5691699605	ABCF1	13.3686824782	11.6631133085	13.3686824782
3 H91B	g0/g1	H9	1	B	0.9169960474	ABCF1	10.6503257422	9.8564255286	10.6503257422
3 H91C	g0/g1	H9	1	C	0.8063241107	ABCF1	9.7216781757	8.9277779621	9.7216781757
3 H91D	g0/g1	H9	1	D	0.8577075099	ABCF1	11.3900899697	10.5961897561	11.3900899697
3 H91E	g0/g1	H9	1	E	0.9367588933	ABCF1	12.3145188941	11.5206186806	12.3145188941
3 H91F	g0/g1	H9	1	F	0.8853754941	ABCF1	10.6962753281	9.9023751145	10.6962753281
3 H91G	g0/g1	H9	1	G	0.9288537549	ABCF1	11.9050358838	11.1111356702	11.9050358838
3 H94A	s	H9	2	A	0.9011857708	ABCF1	12.4507719392	11.6568717256	12.4507719392
3 H94B	s	H9	2	B	0.9328063241	ABCF1	12.5956085725	11.8017083589	12.5956085725
3 H94C	s	H9	2	C	0.581027668	ABCF1	0	2	2.7939002136
3 H94D	s	H9	2	D	0.9367588933	ABCF1	11.8820259058	11.0881256922	11.8820259058
3 H94E	s	H9	2	E	0.9090909091	ABCF1	9.4873871711	8.6934869575	9.4873871711
3 H94F	s	H9	2	F	0.5889328063	ABCF1	0	2	2.7939002136
3 H94G	s	H9	2	G	0.7233201581	ABCF1	9.9837247725	9.1898245589	9.9837247725
3 H96A	g2/m	H9	4	A	0.9130434783	ABCF1	11.930250555	11.1363503415	11.930250555
3 H96B	g2/m	H9	4	B	0.7233201581	ABCF1	8.4873871711	7.6934869575	8.4873871711
3 H96C	g2/m	H9	4	C	0.7351778656	ABCF1	7.4663255555	6.672425342	7.4663255555
3 H96D	g2/m	H9	4	D	0.8774703557	ABCF1	10.0536434773	9.2597432637	10.0536434773
3 H96E	g2/m	H9	4	E	0.9328063241	ABCF1	12.5072867285	11.7133865149	12.5072867285
3 H96F	g2/m	H9	4	F	0.9288537549	ABCF1	12.6323162894	11.8384160758	12.6323162894
3 H96G	g2/m	H9	4	G	0.9288537549	ABCF1	12.2650673473	11.4711671337	12.2650673473
3 MB1B	g0/g1	MB	5	B	0.7312252964	ABCF1	8.4377564033	7.6438561898	8.4377564033
3 MB1C	g0/g1	MB	5	C	0.8577075099	ABCF1	11.3984534427	10.6045532291	11.3984534427
3 MB1E	g0/g1	MB	5	E	0.347826087	ABCF1	7.5218206681	6.7279204546	7.5218206681
3 MB1F	g0/g1	MB	5	F	0.557312253	ABCF1	6.4663255555	5.672425342	6.4663255555
3 MB1G	g0/g1	MB	5	G	0.8221343874	ABCF1	11.8687106747	11.0748104612	11.8687106747
3 MB2A	g0/g1	MB	6	A	0.652173913	ABCF1	7.4904439982	6.5235619561	7.4904439982
3 MB2B	g0/g1	MB	6	B	0.6877470356	ABCF1	8.9668820421	8	8.9668820421
3 MB2C	g0/g1	MB	6	C	0.7826086957	ABCF1	9.6948024967	8.7279204546	9.6948024967
3 MB2D	g0/g1	MB	6	D	0.814229249	ABCF1	12.5021574187	11.5352753766	12.5021574187
3 MB2E	g0/g1	MB	6	E	0.5691699605	ABCF1	11.2534398037	10.2865577616	11.2534398037
3 MB2F	g0/g1	MB	6	F	0.3438735178	ABCF1	7.156706601	6.1898245589	7.156706601
3 MB2G	g0/g1	MB	6	G	0.5968379447	ABCF1	10.3931467968	9.4262647547	10.3931467968
3 MB3A	s	MB	7	A	0.8300395257	ABCF1	12.5646570454	11.9274076129	12.5646570454
3 MB3B	s	MB	7	B	0.371541502	ABCF1	0	1	1.7992177269
3 MB3C	s	MB	7	C	0.7154150198	ABCF1	7.786996552	7.1497471195	7.786996552
3 MB3D	s	MB	7	D	0.7549407115	ABCF1	12.2647833169	11.6275338845	12.2647833169
3 MB3E	s	MB	7	E	0.3636363636	ABCF1	0	1.5849625007	2.3841802277
3 MB4A	s	MB	8	A	0.8537549407	ABCF1	12.4177817036	11.62388149	12.4177817036
3 MB4B	s	MB	8	B	0.8418972332	ABCF1	9.6642649332	8.8703647196	9.6642649332
3 MB4E	s	MB	8	E	0.8181818182	ABCF1	11.3125533692	10.5186531557	11.3125533692
3 MB4F	s	MB	8	F	0.2924901186	ABCF1	5.8813630548	5.0874628413	5.8813630548
3 MB5A	g2/m	MB	9	A	0.8972332016	ABCF1	10.9323118059	10.8895039634	10.9323118059
3 MB5B	g2/m	MB	9	B	0.9090909091	ABCF1	12.1611000755	12.118292233	12.1611000755
3 MB5C	g2/m	MB	9	C	0.9288537549	ABCF1	12.8515709589	12.8087631165	12.8515709589
3 MB5D	g2/m	MB	9	D	0.8339920949	ABCF1	11.9838554488	11.9410476063	11.9838554488
3 MB5E	g2/m	MB	9	E	0.6956521739	ABCF1	10.9779728921	10.9351650496	10.9779728921
3 MB5F	g2/m	MB	9	F	0.2766798419	ABCF1	7.7293083696	7.6865005272	7.7293083696
3 MB6A	g2/m	MB	10	A	0.8695652174	ABCF1	12.1276146397	11.3337144261	12.1276146397
3 MB6B	g2/m	MB	10	B	0.5256916996	ABCF1	8.9537715503	8.1598713368	8.9537715503
3 MB6C	g2/m	MB	10	C	0.8498023715	ABCF1	9.0179018878	8.2240016742	9.0179018878
3 MB6D	g2/m	MB	10	D	0.6363636364	ABCF1	0	4.2479275134	5.041827727
3 MB6E	g2/m	MB	10	E	0.8814229249	ABCF1	11.9694497642	11.1755495506	11.9694497642
3 PC33A	s	PC3	11	A	0.95256917	ABCF1	12.7991738701	12.0052736566	12.7991738701
3 PC33B	s	PC3	11	B	0.9407114625	ABCF1	12.809315266	12.0154150524	12.809315266
3 PC33C	s	PC3	11	C	0.95256917	ABCF1	12.8720510213	12.0781508077	12.8720510213
3 PC33D	s	PC3	11	D	0.8814229249	ABCF1	11.3330590247	10.5391588111	11.3330590247
3 PC33E	s	PC3	11	E	0.8023715415	ABCF1	12.4947733687	11.7008731551	12.4947733687
3 PC33F	s	PC3	11	F	0.9367588933	ABCF1	13.037371752	12.2434715384	13.037371752
3 PC33G	s	PC3	11	G	0.9249011858	ABCF1	12.1931781381	11.3992779245	12.1931781381
3 PC34A	s	PC3	12	A	0.5849802372	ABCF1	13.0908596753	11.8313072438	13.0908596753
3 PC34B	s	PC3	12	B	0.8616600791	ABCF1	12.9429857243	11.6834332928	12.9429857243
3 PC34C	s	PC3	12	C	0.9130434783	ABCF1	12.9763718928	11.7168194613	12.9763718928
3 PC34D	s	PC3	12	D	0.8774703557	ABCF1	13.4622884747	12.2027360433	13.4622884747
3 PC34E	s	PC3	12	E	0.7272727273	ABCF1	11.3229475127	10.0633950813	11.3229475127
3 PC34F	s	PC3	12	F	0.6798418972	ABCF1	11.7938553139	10.5343028825	11.7938553139
3 PC34G	s	PC3	12	G	0.8458498024	ABCF1	12.6093865229	11.3498340915	12.6093865229
3 PC35A	g2/m	PC3	13	A	0.9051383399	ABCF1	12.0750308367	10.950555897	12.0750308367
3 PC35B	g2/m	PC3	13	B	0.9209486166	ABCF1	12.7964582117	11.6719832721	12.7964582117
3 PC35C	g2/m	PC3	13	C	0.7549407115	ABCF1	12.1585860858	11.0341111461	12.1585860858
3 PC35E	g2/m	PC3	13	E	0.814229249	ABCF1	11.3093502826	10.1848753429	11.3093502826
3 PC35F	g2/m	PC3	13	F	0.5770750988	ABCF1	10.2792930487	9.1548181091	10.2792930487
3 PC35G	g2/m	PC3	13	G	0.5335968379	ABCF1	6.7969002816	5.672425342	6.7969002816
3 PC36A	g2/m	PC3	14	A	0.7035573123	ABCF1	11.5122300462	10.1910592145	11.5122300462
3 PC36B	g2/m	PC3	14	B	0.9565217391	ABCF1	13.3494222598	12.0282514282	13.3494222598
3 PC36C	g2/m	PC3	14	C	0.6007905138	ABCF1	9.4658290745	8.1446582428	9.4658290745
3 PC36D	g2/m	PC3	14	D	0.652173913	ABCF1	9.4860777583	8.1649069267	9.4860777583
3 PC36E	g2/m	PC3	14	E	0.7035573123	ABCF1	12.5202296553	11.1990588237	12.5202296553
3 PC3AA	g0/g1	PC3	15	A	0.8102766798	ABCF1	12.7717302329	11.4413880293	12.7717302329
3 PC3AC	g0/g1	PC3	15	C	0.6916996047	ABCF1	11.6911892878	10.3608470842	11.6911892878
3 PC3AD	g0/g1	PC3	15	D	0.7549407115	ABCF1	13.1348766066	11.804534403	13.1348766066
3 PC3AE	g0/g1	PC3	15	E	0.6837944664	ABCF1	13.3737113175	12.043369114	13.3737113175
3 PC3AF	s	PC3	15	F	0.790513834	ABCF1	12.7048383493	11.3744961457	12.7048383493
3 PC3AG	s	PC3	15	G	0.9051383399	ABCF1	11.5458752033	10.2155329997	11.5458752033
3 PC3AH	g2/m	PC3	15	H	0.7509881423	ABCF1	13.6928340096	12.362491806	13.6928340096
3 PC3BC	g0/g1	PC3	16	C	0.7154150198	ABCF1	14.5726548164	12.8670856466	14.5726548164
3 PC3BE	g0/g1	PC3	16	E	0.7272727273	ABCF1	12.9150225354	11.2094533656	12.9150225354
3 PC3BG	s	PC3	16	G	0.9209486166	ABCF1	11.9921269314	10.2865577616	11.9921269314
4 H91B	g0/g1	H9	1	B	0.9249011858	ABCF1	10.9650770112	10.1711767977	10.9650770112
4 H91C	g0/g1	H9	1	C	0.628458498	ABCF1	5.8813630548	5.0874628413	5.8813630548
4 H91D	g0/g1	H9	1	D	0.8418972332	ABCF1	10.0009145337	9.2070143202	10.0009145337
4 H91E	g0/g1	H9	1	E	0.9328063241	ABCF1	12.407689678	11.6137894645	12.407689678
4 H91F	g0/g1	H9	1	F	0.8300395257	ABCF1	8.8760492549	8.0821490414	8.8760492549
4 H91G	g0/g1	H9	1	G	0.95256917	ABCF1	11.8355593652	11.0416591516	11.8355593652
4 H94A	s	H9	2	A	0.9249011858	ABCF1	11.9625723317	11.1686721181	11.9625723317
4 H94B	s	H9	2	B	0.6403162055	ABCF1	0	3.5849625007	4.3788627143
4 H94C	s	H9	2	C	0.9130434783	ABCF1	12.3228426286	11.5289424151	12.3228426286
4 H94D	s	H9	2	D	0.7272727273	ABCF1	10.3675474011	9.5736471875	10.3675474011
4 H94E	s	H9	2	E	0.9407114625	ABCF1	11.8700477416	11.076147528	11.8700477416
4 H94F	s	H9	2	F	0.9446640316	ABCF1	13.3965990786	12.602698865	13.3965990786
4 H94G	s	H9	2	G	0.7786561265	ABCF1	9.636250557	8.8423503434	9.636250557
4 H96A	g2/m	H9	4	A	0.9249011858	ABCF1	12.3670739983	11.5731737847	12.3670739983
4 H96B	g2/m	H9	4	B	0.9209486166	ABCF1	10.9321720137	10.1382718002	10.9321720137
4 H96C	g2/m	H9	4	C	0.9446640316	ABCF1	11.7495501211	10.9556499075	11.7495501211
4 H96D	g2/m	H9	4	D	0.743083004	ABCF1	6.7007908092	5.9068905956	6.7007908092
4 H96E	g2/m	H9	4	E	0.7984189723	ABCF1	12.8909447129	12.0970444993	12.8909447129
4 H96F	g2/m	H9	4	F	0.9249011858	ABCF1	11.9917312116	11.197830998	11.9917312116
4 H96G	g2/m	H9	4	G	0.9209486166	ABCF1	12.2548679761	11.4609677626	12.2548679761
4 MB1A	g0/g1	MB	5	A	0.766798419	ABCF1	11.1248170917	10.3309168781	11.1248170917
4 MB1B	g0/g1	MB	5	B	0.4624505929	ABCF1	10.2285284412	9.4346282276	10.2285284412
4 MB1C	g0/g1	MB	5	C	0.3083003953	ABCF1	8.7246375511	7.9307373376	8.7246375511
4 MB1E	g0/g1	MB	5	E	0.4110671937	ABCF1	0	3.8073549221	4.6012551356
4 MB1F	g0/g1	MB	5	F	0.5612648221	ABCF1	10.4943399317	9.7004397181	10.4943399317
4 MB1G	g0/g1	MB	5	G	0.6403162055	ABCF1	7.748096524	6.9541963104	7.748096524
4 MB2A	g0/g1	MB	6	A	0.6007905138	ABCF1	9.9527239791	8.985841937	9.9527239791
4 MB2B	g0/g1	MB	6	B	0.6837944664	ABCF1	11.9035199811	10.936637939	11.9035199811
4 MB2D	g0/g1	MB	6	D	0.2924901186	ABCF1	8.855625291	7.8887432489	8.855625291
4 MB2E	g0/g1	MB	6	E	0.3833992095	ABCF1	0	3.1699250014	4.5700813638
4 MB2G	g0/g1	MB	6	G	0.7391304348	ABCF1	10.1166291616	9.1497471195	10.1166291616
4 MB3A	s	MB	7	A	0.2648221344	ABCF1	0	1	1.7992177269
4 MB3B	s	MB	7	B	0.5691699605	ABCF1	5.8071744339	5.1699250014	5.8071744339
4 MB3E	s	MB	7	E	0.4150197628	ABCF1	0	1	1.7992177269
4 MB3G	s	MB	7	G	0.6837944664	ABCF1	8.0635141872	7.4262647547	8.0635141872
4 MB4A	s	MB	8	A	0.8339920949	ABCF1	9.2533318322	8.4594316186	9.2533318322
4 MB4B	s	MB	8	B	0.628458498	ABCF1	10.453896106	9.6599958924	10.453896106
4 MB4C	s	MB	8	C	0.442687747	ABCF1	8.1602224278	7.3663222142	8.1602224278
4 MB4D	s	MB	8	D	0.7075098814	ABCF1	10.2430488589	9.4491486454	10.2430488589
4 MB4E	s	MB	8	E	0.7351778656	ABCF1	12.2721642452	11.4782640316	12.2721642452
4 MB4F	s	MB	8	F	0.6403162055	ABCF1	9.636250557	8.8423503434	9.636250557
4 MB5A	g2/m	MB	9	A	0.2924901186	ABCF1	0	5.5235619561	5.5663697985
4 MB5B	g2/m	MB	9	B	0.347826087	ABCF1	8.4690725972	8.4262647547	8.4690725972
4 MB5C	g2/m	MB	9	C	0.7075098814	ABCF1	11.6762572172	11.6334493747	11.6762572172
4 MB5E	g2/m	MB	9	E	0.3873517787	ABCF1	0	3.7004397181	3.4368724458
4 MB5G	g2/m	MB	9	G	0.8695652174	ABCF1	11.4585496108	11.4157417683	11.4585496108
4 MB6B	g2/m	MB	10	B	0.7786561265	ABCF1	11.481275897	10.6873756834	11.481275897
4 MB6C	g2/m	MB	10	C	0.8418972332	ABCF1	11.7776064062	10.9837061927	11.7776064062
4 MB6D	g2/m	MB	10	D	0.652173913	ABCF1	8.6204487009	7.8265484873	8.6204487009
4 MB6E	g2/m	MB	10	E	0.790513834	ABCF1	9.8680416763	9.0741414628	9.8680416763
4 PC33A	s	PC3	11	A	0.9328063241	ABCF1	13.6423275476	12.848427334	13.6423275476
4 PC33D	s	PC3	11	D	0.8221343874	ABCF1	12.2594666184	11.4655664048	12.2594666184
4 PC33F	s	PC3	11	F	0.9367588933	ABCF1	11.7268531058	10.9329528922	11.7268531058
4 PC33G	s	PC3	11	G	0.9486166008	ABCF1	13.6232265494	12.8293263358	13.6232265494
4 PC34A	s	PC3	12	A	0.9367588933	ABCF1	12.8966300886	11.6370776571	12.8966300886
4 PC34B	s	PC3	12	B	0.7114624506	ABCF1	12.1144208147	10.8548683833	12.1144208147
4 PC34C	s	PC3	12	C	0.8023715415	ABCF1	13.3904447013	12.1308922698	13.3904447013
4 PC34D	s	PC3	12	D	0.7391304348	ABCF1	12.0085838135	10.749031382	12.0085838135
4 PC34E	s	PC3	12	E	0.7628458498	ABCF1	12.0127691806	10.7532167492	12.0127691806
4 PC34F	s	PC3	12	F	0.9169960474	ABCF1	11.8687311696	10.6091787381	11.8687311696
4 PC34G	s	PC3	12	G	0.6600790514	ABCF1	11.3732945975	10.113742166	11.3732945975
4 PC35A	g2/m	PC3	13	A	0.766798419	ABCF1	13.9058346532	12.7813597135	13.9058346532
4 PC35B	g2/m	PC3	13	B	0.7747035573	ABCF1	12.4452754885	11.3208005489	12.4452754885
4 PC35C	g2/m	PC3	13	C	0.8458498024	ABCF1	12.1763635956	11.0518886559	12.1763635956
4 PC35D	g2/m	PC3	13	D	0.4940711462	ABCF1	9.9221364655	8.7976615259	9.9221364655
4 PC35F	g2/m	PC3	13	F	0.6363636364	ABCF1	11.6558564002	10.5313814605	11.6558564002
4 PC35G	g2/m	PC3	13	G	0.8695652174	ABCF1	12.1265867161	11.0021117765	12.1265867161
4 PC36A	g2/m	PC3	14	A	0.7351778656	ABCF1	11.7969042626	10.475733431	11.7969042626
4 PC36B	g2/m	PC3	14	B	0.6403162055	ABCF1	10.8680652915	9.5468944599	10.8680652915
4 PC36C	g2/m	PC3	14	C	0.743083004	ABCF1	11.4270793402	10.1059085086	11.4270793402
4 PC36D	g2/m	PC3	14	D	0.8023715415	ABCF1	12.680920392	11.3597495603	12.680920392
4 PC36E	g2/m	PC3	14	E	0.7351778656	ABCF1	11.9559818818	10.6348110502	11.9559818818
4 PC36F	g2/m	PC3	14	F	0.5691699605	ABCF1	11.2459833353	9.9248125036	11.2459833353
4 PC3AA	g0/g1	PC3	15	A	0.766798419	ABCF1	13.2581201657	11.9277779621	13.2581201657
4 PC3AB	g0/g1	PC3	15	B	0.7549407115	ABCF1	11.827195981	10.4968537774	11.827195981
4 PC3AC	g0/g1	PC3	15	C	0.743083004	ABCF1	12.2221259068	10.8917837032	12.2221259068
4 PC3AD	g0/g1	PC3	15	D	0.7470355731	ABCF1	12.6944768586	11.364134655	12.6944768586
4 PC3BD	g0/g1	PC3	16	D	0.8537549407	ABCF1	10.6828490933	8.9772799235	10.6828490933
4 PC3BH	g2/m	PC3	16	H	0.256916996	ABCF1	0	1.5849625007	2.2512803278
5 H91B	g0/g1	H9	1	B	0.8695652174	ABCF1	10.6076814048	9.8137811912	10.6076814048
5 H91C	g0/g1	H9	1	C	0.8458498024	ABCF1	10.9089438637	10.1150436502	10.9089438637
5 H91D	g0/g1	H9	1	D	0.5533596838	ABCF1	0	1.5849625007	2.3788627143
5 H91E	g0/g1	H9	1	E	0.8300395257	ABCF1	9.2574245868	8.4635243733	9.2574245868
5 H91F	g0/g1	H9	1	F	0.9011857708	ABCF1	11.647209769	10.8533095554	11.647209769
5 H91G	g0/g1	H9	1	G	0.6798418972	ABCF1	9.3826148492	8.5887146356	9.3826148492
5 H94A	s	H9	2	A	0.9288537549	ABCF1	11.7917853414	10.9978851278	11.7917853414
5 H94B	s	H9	2	B	0.7826086957	ABCF1	12.1640426931	11.3701424795	12.1640426931
5 H94C	s	H9	2	C	0.6007905138	ABCF1	0	2	2.7939002136
5 H94D	s	H9	2	D	0.7628458498	ABCF1	11.6688815612	10.8749813477	11.6688815612
5 H94E	s	H9	2	E	0.3794466403	ABCF1	0	2.8073549221	3.6012551356
5 H94F	s	H9	2	F	0.628458498	ABCF1	10.2957373985	9.5018371849	10.2957373985
5 H94G	s	H9	2	G	0.3083003953	ABCF1	8.2032911497	7.4093909361	8.2032911497
5 H96A	g2/m	H9	4	A	0.8972332016	ABCF1	11.2128069448	10.4189067313	11.2128069448
5 H96B	g2/m	H9	4	B	0.7470355731	ABCF1	11.4995326009	10.7056323874	11.4995326009
5 H96C	g2/m	H9	4	C	0.5019762846	ABCF1	0	2.3219280949	3.1158283085
5 H96D	g2/m	H9	4	D	0.6007905138	ABCF1	6.8162680266	6.022367813	6.8162680266
5 H96E	g2/m	H9	4	E	0.4861660079	ABCF1	8.2937461007	7.4998458871	8.2937461007
5 H96F	g2/m	H9	4	F	0.5217391304	ABCF1	9.1470470391	8.3531468255	9.1470470391
5 H96G	g2/m	H9	4	G	0.9169960474	ABCF1	11.0142785413	10.2203783277	11.0142785413
5 MB1A	g0/g1	MB	5	A	0.652173913	ABCF1	10.8382943329	10.0443941194	10.8382943329
5 MB1B	g0/g1	MB	5	B	0.766798419	ABCF1	10.4663255555	9.672425342	10.4663255555
5 MB1C	g0/g1	MB	5	C	0.2213438735	ABCF1	0	2	2.7939002136
5 MB1E	g0/g1	MB	5	E	0.9130434783	ABCF1	12.7903737023	11.9964734887	12.7903737023
5 MB1F	g0/g1	MB	5	F	0.8300395257	ABCF1	11.1304067734	10.3365065598	11.1304067734
5 MB1G	g0/g1	MB	5	G	0.8260869565	ABCF1	12.4232568337	11.6293566201	12.4232568337
5 MB2A	g0/g1	MB	6	A	0.743083004	ABCF1	10.9934054846	10.0265234425	10.9934054846
5 MB2B	g0/g1	MB	6	B	0.6363636364	ABCF1	9.8186310835	8.8517490414	9.8186310835
5 MB2C	g0/g1	MB	6	C	0.4664031621	ABCF1	7.9326663268	6.9657842847	7.9326663268
5 MB2D	g0/g1	MB	6	D	0.4229249012	ABCF1	7.0961650591	6.1292830169	7.0961650591
5 MB2E	g0/g1	MB	6	E	0.8260869565	ABCF1	12.5948718264	11.6279897843	12.5948718264
5 MB3B	s	MB	7	B	0.9249011858	ABCF1	12.1514703418	11.5142209094	12.1514703418
5 MB3D	s	MB	7	D	0.371541502	ABCF1	0	1	1.7992177269
5 MB3F	s	MB	7	F	0.2648221344	ABCF1	0	1	1.7992177269
5 MB3G	s	MB	7	G	0.4782608696	ABCF1	8.2146782605	7.577428828	8.2146782605
5 MB4A	s	MB	8	A	0.5415019763	ABCF1	9.8410241257	9.0471239121	9.8410241257
5 MB4B	s	MB	8	B	0.3913043478	ABCF1	8.5752599271	7.7813597135	8.5752599271
5 MB4C	s	MB	8	C	0.8577075099	ABCF1	13.0512880563	12.2573878427	13.0512880563
5 MB4D	s	MB	8	D	0.8577075099	ABCF1	11.9180215254	11.1241213118	11.9180215254
5 MB4E	s	MB	8	E	0.233201581	ABCF1	0	1.5849625007	2.3788627143
5 MB4F	s	MB	8	F	0.8023715415	ABCF1	9.6331040017	8.8392037881	9.6331040017
5 MB5A	g2/m	MB	9	A	0.8418972332	ABCF1	8.0428078425	8	8.0428078425
5 MB5B	g2/m	MB	9	B	0.8853754941	ABCF1	10.4447539664	10.401946124	10.4447539664
5 MB5C	g2/m	MB	9	C	0.6363636364	ABCF1	11.563426523	11.5206186806	11.563426523
5 MB5D	g2/m	MB	9	D	0.8023715415	ABCF1	11.9900794949	11.9472716525	11.9900794949
5 MB5E	g2/m	MB	9	E	0.5138339921	ABCF1	11.1765922516	11.1337844092	11.1765922516
5 MB5F	g2/m	MB	9	F	0.6758893281	ABCF1	10.3408704102	10.2980625677	10.3408704102
5 MB5G	g2/m	MB	9	G	0.8774703557	ABCF1	11.1797989545	11.1369911121	11.1797989545
5 MB6A	g2/m	MB	10	A	0.8616600791	ABCF1	12.6638795465	11.8699793329	12.6638795465
5 MB6B	g2/m	MB	10	B	0.837944664	ABCF1	12.6936347559	11.8997345424	12.6936347559
5 MB6C	g2/m	MB	10	C	0.8814229249	ABCF1	10.7201962084	9.9262959948	10.7201962084
5 MB6D	g2/m	MB	10	D	0.3675889328	ABCF1	7.7007908092	6.9068905956	7.7007908092
5 PC33A	s	PC3	11	A	0.766798419	ABCF1	13.0027442043	12.2088439907	13.0027442043
5 PC33B	s	PC3	11	B	0.9446640316	ABCF1	12.8889675152	12.0950673016	12.8889675152
5 PC33C	s	PC3	11	C	0.7509881423	ABCF1	12.8464682644	12.0525680508	12.8464682644
5 PC33D	s	PC3	11	D	0.9169960474	ABCF1	11.911543315	11.1176431014	11.911543315
5 PC33E	s	PC3	11	E	0.7509881423	ABCF1	12.7636464644	11.9697462508	12.7636464644
5 PC33F	s	PC3	11	F	0.7272727273	ABCF1	11.9613183594	11.1674181458	11.9613183594
5 PC33G	s	PC3	11	G	0.4150197628	ABCF1	0	1.5849625007	2.3788627143
5 PC34A	s	PC3	12	A	0.8498023715	ABCF1	12.4263431822	11.1667907507	12.4263431822
5 PC34B	s	PC3	12	B	0.7391304348	ABCF1	13.7453817402	12.4858293087	13.7453817402
5 PC34C	s	PC3	12	C	0.7391304348	ABCF1	12.9776571446	11.7181047131	12.9776571446
5 PC34D	s	PC3	12	D	0.7154150198	ABCF1	11.7889829856	10.5294305541	11.7889829856
5 PC34E	s	PC3	12	E	0.6798418972	ABCF1	11.3296733759	10.0701209445	11.3296733759
5 PC34F	s	PC3	12	F	0.6956521739	ABCF1	12.02608134	10.7665289086	12.02608134
5 PC34G	s	PC3	12	G	0.5889328063	ABCF1	9.3470152727	8.0874628413	9.3470152727
5 PC35A	g2/m	PC3	13	A	0.7628458498	ABCF1	13.0422199531	11.9177450134	13.0422199531
5 PC35B	g2/m	PC3	13	B	0.9565217391	ABCF1	13.5054770492	12.3810021096	13.5054770492
5 PC35C	g2/m	PC3	13	C	0.8774703557	ABCF1	12.8835308788	11.7590559392	12.8835308788
5 PC35D	g2/m	PC3	13	D	0.6205533597	ABCF1	12.2211900941	11.0967151545	12.2211900941
5 PC35E	g2/m	PC3	13	E	0.9604743083	ABCF1	14.1494414235	13.0249664839	14.1494414235
5 PC35G	g2/m	PC3	13	G	0.6126482213	ABCF1	9.1523809362	8.0279059966	9.1523809362
5 PC36A	g2/m	PC3	14	A	0.9565217391	ABCF1	13.8017086148	12.4805377831	13.8017086148
5 PC36B	g2/m	PC3	14	B	0.6324110672	ABCF1	11.4594426318	10.1382718002	11.4594426318
5 PC36C	g2/m	PC3	14	C	0.7944664032	ABCF1	13.871917617	12.5507467854	13.871917617
5 PC36D	g2/m	PC3	14	D	0.7865612648	ABCF1	13.0818907791	11.7607199475	13.0818907791
5 PC36E	g2/m	PC3	14	E	0.837944664	ABCF1	14.1955759081	12.8744050764	14.1955759081
5 PC36F	g2/m	PC3	14	F	0.7391304348	ABCF1	12.8919752694	11.5708044377	12.8919752694
5 PC36G	g2/m	PC3	14	G	0.8932806324	ABCF1	13.4063112934	12.0851404617	13.4063112934
5 PC3AC	g0/g1	PC3	15	C	0.7628458498	ABCF1	12.2030170838	10.8726748803	12.2030170838
5 PC3AD	g0/g1	PC3	15	D	0.6916996047	ABCF1	12.1797473045	10.8494051009	12.1797473045
5 PC3AE	g0/g1	PC3	15	E	0.7509881423	ABCF1	11.0062992365	9.6759570329	11.0062992365
5 PC3AF	s	PC3	15	F	0.743083004	ABCF1	12.469893556	11.1395513524	12.469893556
5 PC3AG	s	PC3	15	G	0.743083004	ABCF1	13.466372053	12.1360298494	13.466372053
5 PC3BB	g0/g1	PC3	16	B	0.7351778656	ABCF1	11.6899876286	9.9844184588	11.6899876286
5 PC3BC	g0/g1	PC3	16	C	0.5652173913	ABCF1	10.538459184	8.8328900142	10.538459184
5 PC3BD	g0/g1	PC3	16	D	0.3003952569	ABCF1	0	2.8073549221	3.4736727492
5 PC3BE	g0/g1	PC3	16	E	0.5691699605	ABCF1	9.5882122192	7.8826430494	9.5882122192
5 PC3BF	s	PC3	16	F	0.4664031621	ABCF1	0	3.8073549221	4.4736727492
5 PC3BG	s	PC3	16	G	0.7272727273	ABCF1	11.4554385972	9.7498694274	11.4554385972
6 H91A	g0/g1	H9	1	A	0.837944664	ABCF1	8.8866573545	8.0927571409	8.8866573545
6 H91B	g0/g1	H9	1	B	0.8853754941	ABCF1	11.2997117675	10.5058115539	11.2997117675
6 H91C	g0/g1	H9	1	C	0.8023715415	ABCF1	11.2847510903	10.4908508767	11.2847510903
6 H91D	g0/g1	H9	1	D	0.8063241107	ABCF1	8.4873871711	7.6934869575	8.4873871711
6 H91E	g0/g1	H9	1	E	0.6877470356	ABCF1	0	3.3219280949	4.1158283085
6 H91F	g0/g1	H9	1	F	0.9249011858	ABCF1	12.0793024324	11.2854022189	12.0793024324
6 H91G	g0/g1	H9	1	G	0.8102766798	ABCF1	8.5353672	7.7414669864	8.5353672
6 H94A	s	H9	2	A	0.9209486166	ABCF1	12.0045715574	11.2106713438	12.0045715574
6 H94B	s	H9	2	B	0.8260869565	ABCF1	11.5891281796	10.795227966	11.5891281796
6 H94C	s	H9	2	C	0.8932806324	ABCF1	12.6232265494	11.8293263358	12.6232265494
6 H94D	s	H9	2	D	0.6245059289	ABCF1	10.3311186141	9.5372184005	10.3311186141
6 H94E	s	H9	2	E	0.5059288538	ABCF1	0	0	0.7939002136
6 H94F	s	H9	2	F	0.8181818182	ABCF1	9.3788627143	8.5849625007	9.3788627143
6 H94G	s	H9	2	G	0.5454545455	ABCF1	10.0082193344	9.2143191208	10.0082193344
6 H96A	g2/m	H9	4	A	0.8814229249	ABCF1	11.3722729049	10.5783726914	11.3722729049
6 H96B	g2/m	H9	4	B	0.6719367589	ABCF1	9.5719773431	8.7780771295	9.5719773431
6 H96C	g2/m	H9	4	C	0.3596837945	ABCF1	0	1	1.7939002136
6 H96D	g2/m	H9	4	D	0.8498023715	ABCF1	8.843748763	8.0498485495	8.843748763
6 H96F	g2/m	H9	4	F	0.2885375494	ABCF1	0	2.3219280949	3.1158283085
6 H96G	g2/m	H9	4	G	0.6996047431	ABCF1	10.8231874405	10.029287227	10.8231874405
6 MB1A	g0/g1	MB	5	A	0.7747035573	ABCF1	11.226442114	10.4325419004	11.226442114
6 MB1B	g0/g1	MB	5	B	0.6956521739	ABCF1	7.6642649332	6.8703647196	7.6642649332
6 MB1C	g0/g1	MB	5	C	0.6086956522	ABCF1	8.9283265338	8.1344263202	8.9283265338
6 MB1E	g0/g1	MB	5	E	0.8735177866	ABCF1	12.137085929	11.3431857154	12.137085929
6 MB1F	g0/g1	MB	5	F	0.7786561265	ABCF1	10.8773795409	10.0834793273	10.8773795409
6 MB1G	g0/g1	MB	5	G	0.5928853755	ABCF1	11.2233069551	10.4294067415	11.2233069551
6 MB2A	g0/g1	MB	6	A	0.8260869565	ABCF1	11.5612066461	10.5943246039	11.5612066461
6 MB2B	g0/g1	MB	6	B	0.604743083	ABCF1	12.1191668844	11.1522848423	12.1191668844
6 MB2C	g0/g1	MB	6	C	0.6996047431	ABCF1	12.2242698848	11.2573878427	12.2242698848
6 MB2D	g0/g1	MB	6	D	0.5098814229	ABCF1	8.6811275598	7.7142455177	8.6811275598
6 MB2E	g0/g1	MB	6	E	0.8260869565	ABCF1	10.8464652917	9.8795832496	10.8464652917
6 MB2F	g0/g1	MB	6	F	0.6679841897	ABCF1	10.4426154731	9.475733431	10.4426154731
6 MB2G	g0/g1	MB	6	G	0.5375494071	ABCF1	8.3244340467	7.3575520046	8.3244340467
6 MB3B	s	MB	7	B	0.4071146245	ABCF1	0	2	2.7992177269
6 MB3D	s	MB	7	D	0.8181818182	ABCF1	11.5014355771	10.8641861447	11.5014355771
6 MB3E	s	MB	7	E	0.9130434783	ABCF1	11.6428739817	11.0056245492	11.6428739817
6 MB3G	s	MB	7	G	0.395256917	ABCF1	0	2.5849625007	3.3841802277
6 MB4A	s	MB	8	A	0.9169960474	ABCF1	13.3347547457	12.5408545321	13.3347547457
6 MB4B	s	MB	8	B	0.8339920949	ABCF1	13.1607687997	12.3668685862	13.1607687997
6 MB4C	s	MB	8	C	0.5019762846	ABCF1	9.3016948538	8.5077946402	9.3016948538
6 MB4D	s	MB	8	D	0.2173913043	ABCF1	7.933451566	7.1395513524	7.933451566
6 MB4E	s	MB	8	E	0.8181818182	ABCF1	12.7963636525	12.0024634389	12.7963636525
6 MB4F	s	MB	8	F	0.7391304348	ABCF1	10.5303021449	9.7364019313	10.5303021449
6 MB5A	g2/m	MB	9	A	0.7312252964	ABCF1	11.1021523033	11.0593444608	11.1021523033
6 MB5B	g2/m	MB	9	B	0.4466403162	ABCF1	7.4091300567	7.3663222142	7.4091300567
6 MB5C	g2/m	MB	9	C	0.5731225296	ABCF1	7.2522612081	7.2094533656	7.2522612081
6 MB5F	g2/m	MB	9	F	0.8577075099	ABCF1	8.5935546278	8.5507467854	8.5935546278
6 MB5G	g2/m	MB	9	G	0.8695652174	ABCF1	9.8010310572	9.7582232147	9.8010310572
6 MB6A	g2/m	MB	10	A	0.9328063241	ABCF1	11.3436848815	10.5497846679	11.3436848815
6 MB6B	g2/m	MB	10	B	0.8300395257	ABCF1	12.0009145337	11.2070143202	12.0009145337
6 MB6C	g2/m	MB	10	C	0.8972332016	ABCF1	12.6436962358	11.8497960222	12.6436962358
6 MB6D	g2/m	MB	10	D	0.8774703557	ABCF1	6.9024246703	6.1085244568	6.9024246703
6 MB6E	g2/m	MB	10	E	0.9169960474	ABCF1	12.8228422569	12.0289420433	12.8228422569
6 PC33A	s	PC3	11	A	0.9446640316	ABCF1	13.6170683926	12.823168179	13.6170683926
6 PC33B	s	PC3	11	B	0.9288537549	ABCF1	11.9663277222	11.1724275086	11.9663277222
6 PC33D	s	PC3	11	D	0.7470355731	ABCF1	12.0148830647	11.2209828511	12.0148830647
6 PC33E	s	PC3	11	E	0.7154150198	ABCF1	11.046565646	10.2526654325	11.046565646
6 PC33F	s	PC3	11	F	0.790513834	ABCF1	12.1705682754	11.3766680619	12.1705682754
6 PC33G	s	PC3	11	G	0.7747035573	ABCF1	12.683404177	11.8895039634	12.683404177
6 PC34A	s	PC3	12	A	0.6996047431	ABCF1	12.0701240662	10.8105716347	12.0701240662
6 PC34B	s	PC3	12	B	0.9407114625	ABCF1	13.4696149147	12.2100624832	13.4696149147
6 PC34C	s	PC3	12	C	0.9288537549	ABCF1	12.2482371182	10.9886846868	12.2482371182
6 PC34D	s	PC3	12	D	0.6600790514	ABCF1	11.1694455152	9.9098930838	11.1694455152
6 PC34E	s	PC3	12	E	0.7114624506	ABCF1	11.6879126042	10.4283601727	11.6879126042
6 PC34F	s	PC3	12	F	0.9604743083	ABCF1	13.83083105	12.5712786185	13.83083105
6 PC34G	s	PC3	12	G	0.5849802372	ABCF1	9.1175334266	7.8579809951	9.1175334266
6 PC35B	g2/m	PC3	13	B	0.9723320158	ABCF1	13.9979190522	12.8734441125	13.9979190522
6 PC35C	g2/m	PC3	13	C	0.9486166008	ABCF1	13.1770429905	12.0525680508	13.1770429905
6 PC35D	g2/m	PC3	13	D	0.7312252964	ABCF1	12.0743016504	10.9498267108	12.0743016504
6 PC35E	g2/m	PC3	13	E	0.9446640316	ABCF1	13.2076218105	12.0831468708	13.2076218105
6 PC35F	g2/m	PC3	13	F	0.7154150198	ABCF1	10.8489887928	9.7245138531	10.8489887928
6 PC35G	g2/m	PC3	13	G	0.7075098814	ABCF1	11.917265234	10.7927902943	11.917265234
6 PC36A	g2/m	PC3	14	A	0.8577075099	ABCF1	13.5153120705	12.1941412389	13.5153120705
6 PC36C	g2/m	PC3	14	C	0.976284585	ABCF1	13.9666041068	12.6454332752	13.9666041068
6 PC36D	g2/m	PC3	14	D	0.7865612648	ABCF1	13.3672716767	12.046100845	13.3672716767
6 PC36E	g2/m	PC3	14	E	0.7509881423	ABCF1	12.6163657875	11.2951949559	12.6163657875
6 PC36F	g2/m	PC3	14	F	0.8023715415	ABCF1	13.0596853641	11.7385145324	13.0596853641
6 PC36G	g2/m	PC3	14	G	0.4308300395	ABCF1	10.360089821	9.0389189893	10.360089821
6 PC3AA	g0/g1	PC3	15	A	0.7509881423	ABCF1	13.3186718528	11.9883296492	13.3186718528
6 PC3AB	g0/g1	PC3	15	B	0.7351778656	ABCF1	13.0806304712	11.7502882676	13.0806304712
6 PC3AC	g0/g1	PC3	15	C	0.7470355731	ABCF1	12.573516187	11.2431739835	12.573516187
6 PC3AD	g0/g1	PC3	15	D	0.6916996047	ABCF1	12.3282273314	10.9978851278	12.3282273314
6 PC3AE	g0/g1	PC3	15	E	0.5652173913	ABCF1	13.0316486655	11.701306462	13.0316486655
6 PC3AF	s	PC3	15	F	0.7549407115	ABCF1	12.436905144	11.1065629404	12.436905144
6 PC3AG	s	PC3	15	G	0.7628458498	ABCF1	11.5947848038	10.2644426002	11.5947848038
6 PC3BA	g0/g1	PC3	16	A	0.5691699605	ABCF1	13.0865712793	11.3810021096	13.0865712793
6 PC3BB	g0/g1	PC3	16	B	0.7865612648	ABCF1	14.0865712793	12.3810021096	14.0865712793
6 PC3BC	g0/g1	PC3	16	C	0.6442687747	ABCF1	12.5580986792	10.8525295094	12.5580986792
6 PC3BD	g0/g1	PC3	16	D	0.5296442688	ABCF1	11.8654405066	10.1598713368	11.8654405066
6 PC3BE	g0/g1	PC3	16	E	0.5968379447	ABCF1	11.7125964367	10.0070272669	11.7125964367
6 PC3BF	s	PC3	16	F	0.7707509881	ABCF1	0	2.5849625007	3.2512803278
7 H91A	g0/g1	H9	1	A	0.9328063241	ABCF1	11.4476409923	10.6537407787	11.4476409923
7 H91B	g0/g1	H9	1	B	0.8656126482	ABCF1	11.7075376416	10.913637428	11.7075376416
7 H91C	g0/g1	H9	1	C	0.743083004	ABCF1	10.4341451498	9.6402449362	10.4341451498
7 H91D	g0/g1	H9	1	D	0.7628458498	ABCF1	11.2807352351	10.4868350216	11.2807352351
7 H91E	g0/g1	H9	1	E	0.7509881423	ABCF1	9.0559950589	8.2620948454	9.0559950589
7 H91F	g0/g1	H9	1	F	0.5928853755	ABCF1	0	3.5849625007	4.3788627143
7 H91G	g0/g1	H9	1	G	0.6561264822	ABCF1	0	2.8073549221	3.6012551356
7 H94A	s	H9	2	A	0.8537549407	ABCF1	11.6518812087	10.8579809951	11.6518812087
7 H94B	s	H9	2	B	0.9328063241	ABCF1	11.8266347422	11.0327345286	11.8266347422
7 H94C	s	H9	2	C	0.7470355731	ABCF1	10.5098622038	9.7159619903	10.5098622038
7 H94D	s	H9	2	D	0.628458498	ABCF1	8.6642649332	7.8703647196	8.6642649332
7 H94E	s	H9	2	E	0.233201581	ABCF1	7.1158283085	6.3219280949	7.1158283085
7 H94F	s	H9	2	F	0.4545454545	ABCF1	0	1.5849625007	2.3788627143
7 H95C	g2/m	H9	3	C	0.4901185771	ABCF1	7.1441601296	6.3923174228	7.1441601296
7 H96A	g2/m	H9	4	A	0.9011857708	ABCF1	11.6518812087	10.8579809951	11.6518812087
7 H96B	g2/m	H9	4	B	0.9407114625	ABCF1	12.4040022766	11.610102063	12.4040022766
7 H96C	g2/m	H9	4	C	0.4822134387	ABCF1	8.7187127172	7.9248125036	8.7187127172
7 H96D	g2/m	H9	4	D	0.4782608696	ABCF1	8.748096524	7.9541963104	8.748096524
7 H96E	g2/m	H9	4	E	0.2648221344	ABCF1	0	1	1.7939002136
7 H96F	g2/m	H9	4	F	0.4229249012	ABCF1	0	1	1.7939002136
7 H96G	g2/m	H9	4	G	0.7549407115	ABCF1	11.6856839168	10.8917837032	11.6856839168
7 MB1A	g0/g1	MB	5	A	0.7035573123	ABCF1	8.9076423796	8.113742166	8.9076423796
7 MB1B	g0/g1	MB	5	B	0.6996047431	ABCF1	8.2857533099	7.4918530963	8.2857533099
7 MB1C	g0/g1	MB	5	C	0.4110671937	ABCF1	10.1426283678	9.3487281542	10.1426283678
7 MB1D	g0/g1	MB	5	D	0.6916996047	ABCF1	10.7334794279	9.9395792143	10.7334794279
7 MB1E	g0/g1	MB	5	E	0.6482213439	ABCF1	11.5579424309	10.7640422173	11.5579424309
7 MB1F	g0/g1	MB	5	F	0.7588932806	ABCF1	11.7988228921	11.0049226786	11.7988228921
7 MB1G	g0/g1	MB	5	G	0.8537549407	ABCF1	12.1011010227	11.3072008091	12.1011010227
7 MB2B	g0/g1	MB	6	B	0.3359683794	ABCF1	6.5518445428	5.5849625007	6.5518445428
7 MB2C	g0/g1	MB	6	C	0.8498023715	ABCF1	10.046366826	9.0794847838	10.046366826
7 MB2D	g0/g1	MB	6	D	0.790513834	ABCF1	10.306732045	9.3398500029	10.306732045
7 MB2E	g0/g1	MB	6	E	0.3399209486	ABCF1	10.3178212237	9.3509391815	10.3178212237
7 MB2F	g0/g1	MB	6	F	0.5533596838	ABCF1	6.252284261	5.2854022189	6.252284261
7 MB2G	g0/g1	MB	6	G	0.3083003953	ABCF1	8.252284261	7.2854022189	8.252284261
7 MB3D	s	MB	7	D	0.4347826087	ABCF1	0	0	0.7992177269
7 MB3E	s	MB	7	E	0.7786561265	ABCF1	8.6202430072	7.9829935747	8.6202430072
7 MB3F	s	MB	7	F	0.8221343874	ABCF1	12.3992161278	11.7619666954	12.3992161278
7 MB3G	s	MB	7	G	0.2727272727	ABCF1	0	1	1.7992177269
7 MB4A	s	MB	8	A	0.7588932806	ABCF1	10.8423870876	10.048486874	10.8423870876
7 MB4B	s	MB	8	B	0.814229249	ABCF1	13.3795669833	12.5856667697	13.3795669833
7 MB4C	s	MB	8	C	0.6758893281	ABCF1	12.2987192012	11.5048189876	12.2987192012
7 MB4D	s	MB	8	D	0.8695652174	ABCF1	12.3647046513	11.5708044377	12.3647046513
7 MB4E	s	MB	8	E	0.814229249	ABCF1	11.986193028	11.1922928145	11.986193028
7 MB4F	s	MB	8	F	0.8418972332	ABCF1	12.4891285051	11.6952282915	12.4891285051
7 MB5A	g2/m	MB	9	A	0.9130434783	ABCF1	13.3498663108	13.3070584684	13.3498663108
7 MB5B	g2/m	MB	9	B	0.8656126482	ABCF1	11.481599695	11.4387918526	11.481599695
7 MB5C	g2/m	MB	9	C	0.837944664	ABCF1	9.7010193252	9.6582114828	9.7010193252
7 MB5D	g2/m	MB	9	D	0.9604743083	ABCF1	12.6129007166	12.5700928742	12.6129007166
7 MB5E	g2/m	MB	9	E	0.2292490119	ABCF1	6.8501627645	6.8073549221	6.8501627645
7 MB5F	g2/m	MB	9	F	0.8695652174	ABCF1	9.7170001106	9.6741922681	9.7170001106
7 MB5G	g2/m	MB	9	G	0.8932806324	ABCF1	11.9364885809	11.8936807384	11.9364885809
7 MB6A	g2/m	MB	10	A	0.8181818182	ABCF1	10.8853355999	10.0914353863	10.8853355999
7 MB6B	g2/m	MB	10	B	0.8181818182	ABCF1	10.999693463	10.2057932494	10.999693463
7 MB6D	g2/m	MB	10	D	0.8577075099	ABCF1	12.9043835234	12.1104833098	12.9043835234
7 MB6E	g2/m	MB	10	E	0.8932806324	ABCF1	13.1985096114	12.4046093978	13.1985096114
7 MB6F	g2/m	MB	10	F	0.8695652174	ABCF1	11.7539021456	10.9600019321	11.7539021456
7 MB6G	g2/m	MB	10	G	0.442687747	ABCF1	0	2.5849625007	3.3788627143
7 PC33C	s	PC3	11	C	0.9288537549	ABCF1	12.4400088551	11.6461086415	12.4400088551
7 PC33D	s	PC3	11	D	0.7272727273	ABCF1	11.5980312348	10.8041310212	11.5980312348
7 PC33E	s	PC3	11	E	0.7588932806	ABCF1	12.8830196115	12.0891193979	12.8830196115
7 PC33F	s	PC3	11	F	0.9565217391	ABCF1	12.9238271471	12.1299269335	12.9238271471
7 PC33G	s	PC3	11	G	0.7470355731	ABCF1	11.0033535792	10.2094533656	11.0033535792
7 PC34A	s	PC3	12	A	0.8656126482	ABCF1	13.5414824584	12.281930027	13.5414824584
7 PC34B	s	PC3	12	B	0.9683794466	ABCF1	13.7534078807	12.4938554492	13.7534078807
7 PC34C	s	PC3	12	C	0.766798419	ABCF1	13.4946691458	12.2351167144	13.4946691458
7 PC34D	s	PC3	12	D	0.9446640316	ABCF1	12.6737091107	11.4141566793	12.6737091107
7 PC34E	s	PC3	12	E	0.7588932806	ABCF1	12.9456151813	11.6860627499	12.9456151813
7 PC34G	s	PC3	12	G	0.6798418972	ABCF1	11.6115958572	10.3520434258	11.6115958572
7 PC35A	g2/m	PC3	13	A	0.6837944664	ABCF1	11.5146438959	10.3901689562	11.5146438959
7 PC35B	g2/m	PC3	13	B	0.7351778656	ABCF1	11.7271738047	10.602698865	11.7271738047
7 PC35C	g2/m	PC3	13	C	0.766798419	ABCF1	12.8109754668	11.6865005272	12.8109754668
7 PC35D	g2/m	PC3	13	D	0.7786561265	ABCF1	13.0362414103	11.9117664707	13.0362414103
7 PC35E	g2/m	PC3	13	E	0.7351778656	ABCF1	12.8897610384	11.7652860987	12.8897610384
7 PC35F	g2/m	PC3	13	F	0.8656126482	ABCF1	12.4259711346	11.301496195	12.4259711346
7 PC35G	g2/m	PC3	13	G	0.7588932806	ABCF1	12.8021945813	11.6777196416	12.8021945813
7 PC36A	g2/m	PC3	14	A	0.9604743083	ABCF1	14.739814081	13.4186432494	14.739814081
7 PC36B	g2/m	PC3	14	B	0.6719367589	ABCF1	12.7241828552	11.4030120236	12.7241828552
7 PC36C	g2/m	PC3	14	C	0.7984189723	ABCF1	13.9140949873	12.5929241556	13.9140949873
7 PC36D	g2/m	PC3	14	D	0.7944664032	ABCF1	13.3494222598	12.0282514282	13.3494222598
7 PC36E	g2/m	PC3	14	E	0.8814229249	ABCF1	12.9196886423	11.5985178106	12.9196886423
7 PC36F	g2/m	PC3	14	F	0.5415019763	ABCF1	9.3211708317	8	9.3211708317
7 PC36G	g2/m	PC3	14	G	0.6837944664	ABCF1	10.1123337202	8.7911628886	10.1123337202
7 PC3AA	g0/g1	PC3	15	A	0.7588932806	ABCF1	12.598299288	11.2679570844	12.598299288
7 PC3AB	g0/g1	PC3	15	B	0.5533596838	ABCF1	8.9741983933	7.6438561898	8.9741983933
7 PC3AC	g0/g1	PC3	15	C	0.7193675889	ABCF1	13.1022442843	11.7719020807	13.1022442843
7 PC3AD	g0/g1	PC3	15	D	0.7233201581	ABCF1	12.7015743319	11.3712321284	12.7015743319
7 PC3AE	g0/g1	PC3	15	E	0.6007905138	ABCF1	13.2152758515	11.8849336479	13.2152758515
7 PC3AF	s	PC3	15	F	0.7588932806	ABCF1	11.9769009137	10.6465587102	11.9769009137
7 PC3AG	g2/m	PC3	15	G	0.7312252964	ABCF1	12.5238675641	11.1935253605	12.5238675641
7 PC3AH	g2/m	PC3	15	H	0.766798419	ABCF1	12.7576550477	11.4273128441	12.7576550477
7 PC3BA	g0/g1	PC3	16	A	0.604743083	ABCF1	12.0576125956	10.3520434258	12.0576125956
7 PC3BB	g0/g1	PC3	16	B	0.557312253	ABCF1	13.5177464753	11.8121773055	13.5177464753
7 PC3BC	g0/g1	PC3	16	C	0.652173913	ABCF1	13.2510163515	11.5454471817	13.2510163515
7 PC3BD	g0/g1	PC3	16	D	0.6798418972	ABCF1	13.7492800331	12.0437108633	13.7492800331
7 PC3BE	g0/g1	PC3	16	E	0.6679841897	ABCF1	12.8761202051	11.1705510353	12.8761202051
8 H91A	g0/g1	H9	1	A	0.6600790514	ABCF1	7.4521116963	6.6582114828	7.4521116963
8 H91B	g0/g1	H9	1	B	0.9090909091	ABCF1	11.7903737023	10.9964734887	11.7903737023
8 H91C	g0/g1	H9	1	C	0.8735177866	ABCF1	11.2746904147	10.4807902011	11.2746904147
8 H91D	g0/g1	H9	1	D	0.7747035573	ABCF1	0	4.5235619561	5.3174621696
8 H91E	g0/g1	H9	1	E	0.7154150198	ABCF1	8.5353672	7.7414669864	8.5353672
8 H91F	g0/g1	H9	1	F	0.7351778656	ABCF1	8.0033535792	7.2094533656	8.0033535792
8 H91G	g0/g1	H9	1	G	0.8102766798	ABCF1	10.1514522182	9.3575520046	10.1514522182
8 H94A	s	H9	2	A	0.8577075099	ABCF1	12.6216398624	11.8277396488	12.6216398624
8 H94B	s	H9	2	B	0.9407114625	ABCF1	11.8471473395	11.0532471259	11.8471473395
8 H94D	s	H9	2	D	0.5454545455	ABCF1	0	2.3219280949	3.1158283085
8 H94E	s	H9	2	E	0.5731225296	ABCF1	8.4449519047	7.6510516912	8.4449519047
8 H94F	s	H9	2	F	0.6640316206	ABCF1	0	2.8073549221	3.6012551356
8 H94G	s	H9	2	G	0.581027668	ABCF1	8.5948001135	7.8008998999	8.5948001135
8 H95A	g2/m	H9	3	A	0.7114624506	ABCF1	7.4933096933	6.7414669864	7.4933096933
8 H95B	g2/m	H9	3	B	0.9051383399	ABCF1	9.5688263301	8.8169836233	9.5688263301
8 H95C	g2/m	H9	3	C	0.4150197628	ABCF1	8.9661618277	8.2143191208	8.9661618277
8 H95D	g2/m	H9	3	D	0.604743083	ABCF1	9.0872330615	8.3353903547	9.0872330615
8 H95G	g2/m	H9	3	G	0.2450592885	ABCF1	0	2.3219280949	3.011157255
8 H96A	g2/m	H9	4	A	0.8893280632	ABCF1	12.7783186724	11.9844184588	12.7783186724
8 H96B	g2/m	H9	4	B	0.9367588933	ABCF1	12.7786746736	11.98477446	12.7786746736
8 H96C	g2/m	H9	4	C	0.5612648221	ABCF1	8.5620845383	7.7681843248	8.5620845383
8 H96D	g2/m	H9	4	D	0.5928853755	ABCF1	9.6393902645	8.8454900509	9.6393902645
8 H96E	g2/m	H9	4	E	0.233201581	ABCF1	0	3.1699250014	3.963825215
8 H96G	g2/m	H9	4	G	0.5968379447	ABCF1	0	2	2.7939002136
8 MB1A	g0/g1	MB	5	A	0.652173913	ABCF1	9.1292905683	8.3353903547	9.1292905683
8 MB1B	g0/g1	MB	5	B	0.7865612648	ABCF1	11.413203169	10.6193029554	11.413203169
8 MB1C	g0/g1	MB	5	C	0.7707509881	ABCF1	13.1343067044	12.3404064909	13.1343067044
8 MB1D	g0/g1	MB	5	D	0.7984189723	ABCF1	10.1426283678	9.3487281542	10.1426283678
8 MB1E	g0/g1	MB	5	E	0.4347826087	ABCF1	6.2857533099	5.4918530963	6.2857533099
8 MB1F	g0/g1	MB	5	F	0.8339920949	ABCF1	9.9257571742	9.1318569606	9.9257571742
8 MB1G	g0/g1	MB	5	G	0.7628458498	ABCF1	13.061857298	12.2679570844	13.061857298
8 MB2A	g0/g1	MB	6	A	0.7312252964	ABCF1	7.1763354078	6.2094533656	7.1763354078
8 MB2B	g0/g1	MB	6	B	0.7628458498	ABCF1	12.0948763631	11.127994321	12.0948763631
8 MB2D	g0/g1	MB	6	D	0.6126482213	ABCF1	7.8737726377	6.9068905956	7.8737726377
8 MB2E	g0/g1	MB	6	E	0.7154150198	ABCF1	10.3022723968	9.3353903547	10.3022723968
8 MB3B	s	MB	7	B	0.8853754941	ABCF1	10.3770300422	9.7397806098	10.3770300422
8 MB3C	s	MB	7	C	0.95256917	ABCF1	12.1420684201	11.5048189876	12.1420684201
8 MB3G	s	MB	7	G	0.8695652174	ABCF1	13.2473514955	12.610102063	13.2473514955
8 MB4A	s	MB	8	A	0.8893280632	ABCF1	10.3863572508	9.5924570373	10.3863572508
8 MB4B	s	MB	8	B	0.6758893281	ABCF1	11.7275908685	10.933690655	11.7275908685
8 MB4C	s	MB	8	C	0.8498023715	ABCF1	10.7596844982	9.9657842847	10.7596844982
8 MB4D	s	MB	8	D	0.7470355731	ABCF1	11.3984534427	10.6045532291	11.3984534427
8 MB4E	s	MB	8	E	0.8102766798	ABCF1	11.1270555639	10.3331553503	11.1270555639
8 MB4F	s	MB	8	F	0.7944664032	ABCF1	9.4122857158	8.6183855023	9.4122857158
8 MB4G	s	MB	8	G	0.4861660079	ABCF1	0	2.5849625007	3.3788627143
8 MB5A	g2/m	MB	9	A	0.8695652174	ABCF1	11.5301454577	11.4873376152	11.5301454577
8 MB5B	g2/m	MB	9	B	0.8300395257	ABCF1	11.9575666814	11.9147588389	11.9575666814
8 MB5C	g2/m	MB	9	C	0.8577075099	ABCF1	13.5467577741	13.5039499316	13.5467577741
8 MB5D	g2/m	MB	9	D	0.8695652174	ABCF1	12.2205388095	12.177730967	12.2205388095
8 MB5E	g2/m	MB	9	E	0.7035573123	ABCF1	12.172734776	12.1299269335	12.172734776
8 MB5F	g2/m	MB	9	F	0.6916996047	ABCF1	8.8820116306	8.8392037881	8.8820116306
8 MB5G	g2/m	MB	9	G	0.6996047431	ABCF1	8.481599695	8.4387918526	8.481599695
8 MB6A	g2/m	MB	10	A	0.2411067194	ABCF1	0	1	1.7939002136
8 MB6B	g2/m	MB	10	B	0.7747035573	ABCF1	9.2533318322	8.4594316186	9.2533318322
8 MB6C	g2/m	MB	10	C	0.3913043478	ABCF1	8.1158283085	7.3219280949	8.1158283085
8 MB6D	g2/m	MB	10	D	0.7391304348	ABCF1	12.3026853756	11.5087851621	12.3026853756
8 MB6E	g2/m	MB	10	E	0.8537549407	ABCF1	12.6048734336	11.81097322	12.6048734336
8 MB6F	g2/m	MB	10	F	0.8063241107	ABCF1	11.2887557981	10.4948555845	11.2887557981
8 PC33A	s	PC3	11	A	0.9407114625	ABCF1	13.8821915709	13.0882913573	13.8821915709
8 PC33B	s	PC3	11	B	0.9249011858	ABCF1	13.0948247045	12.300924491	13.0948247045
8 PC33C	s	PC3	11	C	0.9011857708	ABCF1	11.574439981	10.7805397675	11.574439981
8 PC33D	s	PC3	11	D	0.790513834	ABCF1	10.5012593457	9.7073591321	10.5012593457
8 PC33E	s	PC3	11	E	0.766798419	ABCF1	13.1384735362	12.3445733226	13.1384735362
8 PC33F	s	PC3	11	F	0.7549407115	ABCF1	12.748096524	11.9541963104	12.748096524
8 PC33G	s	PC3	11	G	0.95256917	ABCF1	13.4678717343	12.6739715207	13.4678717343
8 PC34A	s	PC3	12	A	0.9644268775	ABCF1	13.5024287986	12.2428763672	13.5024287986
8 PC34B	s	PC3	12	B	0.9683794466	ABCF1	13.8317789442	12.5722265128	13.8317789442
8 PC34C	s	PC3	12	C	0.6916996047	ABCF1	12.1482956803	10.8887432489	12.1482956803
8 PC34E	s	PC3	12	E	0.9130434783	ABCF1	12.2517826964	10.992230265	12.2517826964
8 PC34F	s	PC3	12	F	0.9407114625	ABCF1	12.9253324598	11.6657800283	12.9253324598
8 PC34G	s	PC3	12	G	0.9169960474	ABCF1	12.3161901466	11.0566377151	12.3161901466
8 PC35A	g2/m	PC3	13	A	0.4505928854	ABCF1	9.9414585629	8.8169836233	9.9414585629
8 PC35B	g2/m	PC3	13	B	0.8656126482	ABCF1	13.4293966092	12.3049216696	13.4293966092
8 PC35C	g2/m	PC3	13	C	0.8814229249	ABCF1	13.1739831907	12.0495082511	13.1739831907
8 PC35D	g2/m	PC3	13	D	0.6442687747	ABCF1	11.6819386413	10.5574637016	11.6819386413
8 PC35E	g2/m	PC3	13	E	0.9090909091	ABCF1	12.5936079595	11.4691330198	12.5936079595
8 PC35F	g2/m	PC3	13	F	0.9169960474	ABCF1	13.1181209997	11.99364606	13.1181209997
8 PC36A	g2/m	PC3	14	A	0.7786561265	ABCF1	13.3165846839	11.9954138522	13.3165846839
8 PC36B	g2/m	PC3	14	B	0.7588932806	ABCF1	0	3	3
8 PC36C	g2/m	PC3	14	C	0.9249011858	ABCF1	12.8457125467	11.524541715	12.8457125467
8 PC36E	g2/m	PC3	14	E	0.6719367589	ABCF1	12.4929731203	11.1718022887	12.4929731203
8 PC36F	g2/m	PC3	14	F	0.5217391304	ABCF1	8.9577954522	7.6366246205	8.9577954522
8 PC36G	g2/m	PC3	14	G	0.7747035573	ABCF1	12.9900558159	11.6688849843	12.9900558159
8 PC3AA	g0/g1	PC3	15	A	0.628458498	ABCF1	9.0168427308	7.6865005272	9.0168427308
8 PC3AB	g0/g1	PC3	15	B	0.7786561265	ABCF1	12.1929795611	10.8626373576	12.1929795611
8 PC3AC	g0/g1	PC3	15	C	0.7391304348	ABCF1	13.2187049447	11.8883627412	13.2187049447
8 PC3AD	g0/g1	PC3	15	D	0.6126482213	ABCF1	12.3429667424	11.0126245389	12.3429667424
8 PC3AE	g0/g1	PC3	15	E	0.6837944664	ABCF1	12.5705372576	11.240195054	12.5705372576
8 PC3AF	s	PC3	15	F	0.7588932806	ABCF1	12.944131668	11.6137894645	12.944131668
8 PC3AH	g2/m	PC3	15	H	0.9249011858	ABCF1	12.6392500076	11.3089078041	12.6392500076
8 PC3BA	g0/g1	PC3	16	A	0.5098814229	ABCF1	7.5635501649	5.8579809951	7.5635501649
8 PC3BB	g0/g1	PC3	16	B	0.6679841897	ABCF1	11.5177464753	9.8121773055	11.5177464753
8 PC3BC	g0/g1	PC3	16	C	0.6482213439	ABCF1	8.6003869331	6.8948177633	8.6003869331
8 PC3BE	g0/g1	PC3	16	E	0.7391304348	ABCF1	11.1792749194	9.4737057496	11.1792749194
8 PC3BG	g2/m	PC3	16	G	0.8735177866	ABCF1	12.0274972647	10.3219280949	12.0274972647
8 PC3BH	g2/m	PC3	16	H	0.8023715415	ABCF1	12.1318339245	10.4262647547	12.1318339245
9 H91A	g0/g1	H9	1	A	0.8656126482	ABCF1	10.2736804776	9.479780264	10.2736804776
9 H91B	g0/g1	H9	1	B	0.8853754941	ABCF1	11.4547874839	10.6608872703	11.4547874839
9 H91C	g0/g1	H9	1	C	0.9367588933	ABCF1	12.3566196406	11.562719427	12.3566196406
9 H91D	g0/g1	H9	1	D	0.7035573123	ABCF1	6.9837247725	6.1898245589	6.9837247725
9 H91E	g0/g1	H9	1	E	0.8181818182	ABCF1	11.1732785806	10.3793783671	11.1732785806
9 H91F	g0/g1	H9	1	F	0.7233201581	ABCF1	0	4.6438561898	5.4377564033
9 H91G	g0/g1	H9	1	G	0.7826086957	ABCF1	10.2533318322	9.4594316186	10.2533318322
9 H94A	s	H9	2	A	0.6679841897	ABCF1	10.6378212649	9.8439210513	10.6378212649
9 H94B	s	H9	2	B	0.7035573123	ABCF1	11.669649565	10.8757493514	11.669649565
9 H94C	s	H9	2	C	0.9169960474	ABCF1	10.4086100577	9.6147098441	10.4086100577
9 H94D	s	H9	2	D	0.3992094862	ABCF1	0	2	2.7939002136
9 H94E	s	H9	2	E	0.557312253	ABCF1	8.0700246188	7.2761244053	8.0700246188
9 H94F	s	H9	2	F	0.4822134387	ABCF1	9.5752599271	8.7813597135	9.5752599271
9 H94G	s	H9	2	G	0.3557312253	ABCF1	0	0	0.7939002136
9 H95A	g2/m	H9	3	A	0.9011857708	ABCF1	12.09835644	11.3465137332	12.09835644
9 H95B	g2/m	H9	3	B	0.9328063241	ABCF1	11.9698004047	11.2179576979	11.9698004047
9 H95C	g2/m	H9	3	C	0.5375494071	ABCF1	9.2793197129	8.5274770061	9.2793197129
9 H95D	g2/m	H9	3	D	0.5138339921	ABCF1	0	2.5849625007	3.2741916608
9 H95E	g2/m	H9	3	E	0.6007905138	ABCF1	8.8071251424	8.0552824355	8.8071251424
9 H95F	g2/m	H9	3	F	0.8774703557	ABCF1	11.1093947115	10.3575520046	11.1093947115
9 H95G	g2/m	H9	3	G	0.7944664032	ABCF1	11.8186046392	11.0667619324	11.8186046392
9 H96A	g2/m	H9	4	A	0.6758893281	ABCF1	0	3	3.7939002136
9 H96B	g2/m	H9	4	B	0.8300395257	ABCF1	8.5752599271	7.7813597135	8.5752599271
9 H96C	g2/m	H9	4	C	0.8656126482	ABCF1	11.2777159908	10.4838157773	11.2777159908
9 H96D	g2/m	H9	4	D	0.9288537549	ABCF1	11.4663255555	10.672425342	11.4663255555
9 H96E	g2/m	H9	4	E	0.6007905138	ABCF1	8.0885209625	7.2946207489	8.0885209625
9 H96G	g2/m	H9	4	G	0.371541502	ABCF1	7.1337502165	6.3398500029	7.1337502165
9 MB1A	g0/g1	MB	5	A	0.8498023715	ABCF1	11.7854220596	10.9915218461	11.7854220596
9 MB1B	g0/g1	MB	5	B	0.8577075099	ABCF1	10.0839190605	9.2900188469	10.0839190605
9 MB1C	g0/g1	MB	5	C	0.743083004	ABCF1	8.6642649332	7.8703647196	8.6642649332
9 MB1E	g0/g1	MB	5	E	0.8339920949	ABCF1	8.2368437094	7.4429434958	8.2368437094
9 MB1F	g0/g1	MB	5	F	0.7312252964	ABCF1	8.177604506	7.3837042925	8.177604506
9 MB1G	g0/g1	MB	5	G	0.3162055336	ABCF1	6.4086100577	5.6147098441	6.4086100577
9 MB2A	g0/g1	MB	6	A	0.7193675889	ABCF1	11.4707077801	10.503825738	11.4707077801
9 MB2B	g0/g1	MB	6	B	0.6916996047	ABCF1	12.6370956789	11.6702136367	12.6370956789
9 MB2C	g0/g1	MB	6	C	0.2885375494	ABCF1	7.9781092976	7.0112272554	7.9781092976
9 MB2D	g0/g1	MB	6	D	0.6996047431	ABCF1	7.0961650591	6.1292830169	7.0961650591
9 MB2E	g0/g1	MB	6	E	0.5928853755	ABCF1	12.2165880991	11.249706057	12.2165880991
9 MB2F	g0/g1	MB	6	F	0.3122529644	ABCF1	7.9668820421	7	7.9668820421
9 MB2G	g0/g1	MB	6	G	0.6561264822	ABCF1	11.8541026576	10.8872206155	11.8541026576
9 MB3A	s	MB	7	A	0.6877470356	ABCF1	10.6843733446	10.0471239121	10.6843733446
9 MB3B	s	MB	7	B	0.8102766798	ABCF1	12.7825447674	12.1452953349	12.7825447674
9 MB3C	s	MB	7	C	0.8932806324	ABCF1	11.5083846167	10.8711351842	11.5083846167
9 MB3D	s	MB	7	D	0.7826086957	ABCF1	10.7392251034	10.1019756709	10.7392251034
9 MB3E	s	MB	7	E	0.8102766798	ABCF1	11.9307210813	11.2934716488	11.9307210813
9 MB3F	s	MB	7	F	0.2964426877	ABCF1	0	2	2.7992177269
9 MB3G	s	MB	7	G	0.7312252964	ABCF1	9.1007738057	8.4635243733	9.1007738057
9 MB4A	s	MB	8	A	0.8932806324	ABCF1	12.1381961215	11.3442959079	12.1381961215
9 MB4C	s	MB	8	C	0.7075098814	ABCF1	12.2143868264	11.4204866128	12.2143868264
9 MB4D	s	MB	8	D	0.8221343874	ABCF1	9.8919322965	9.098032083	9.8919322965
9 MB4F	s	MB	8	F	0.7391304348	ABCF1	11.5809865381	10.7870863246	11.5809865381
9 MB4G	s	MB	8	G	0.4940711462	ABCF1	7.6518812087	6.8579809951	7.6518812087
9 MB5A	g2/m	MB	9	A	0.3596837945	ABCF1	9.1849148998	9.1421070573	9.1849148998
9 MB5B	g2/m	MB	9	B	0.8932806324	ABCF1	11.4727375838	11.4299297414	11.4727375838
9 MB5C	g2/m	MB	9	C	0.9011857708	ABCF1	10.8922129434	10.8494051009	10.8922129434
9 MB5D	g2/m	MB	9	D	0.6205533597	ABCF1	7.770728297	7.7279204546	7.770728297
9 MB5E	g2/m	MB	9	E	0.8656126482	ABCF1	9.9586872213	9.9158793788	9.9586872213
9 MB5F	g2/m	MB	9	F	0.6007905138	ABCF1	10.4888572492	10.4460494067	10.4888572492
9 MB6B	g2/m	MB	10	B	0.8498023715	ABCF1	9.1862176363	8.3923174228	9.1862176363
9 MB6C	g2/m	MB	10	C	0.9130434783	ABCF1	10.7451849285	9.951284715	10.7451849285
9 MB6D	g2/m	MB	10	D	0.9169960474	ABCF1	10.8505379287	10.0566377151	10.8505379287
9 MB6E	g2/m	MB	10	E	0.2371541502	ABCF1	0	2	2.7939002136
9 MB6F	g2/m	MB	10	F	0.8300395257	ABCF1	11.8965321024	11.1026318889	11.8965321024
9 MB6G	g2/m	MB	10	G	0.6640316206	ABCF1	8.3096000519	7.5156998383	8.3096000519
9 PC33A	s	PC3	11	A	0.7984189723	ABCF1	13.2072636948	12.4133634812	13.2072636948
9 PC33C	s	PC3	11	C	0.95256917	ABCF1	13.0169969039	12.2230966903	13.0169969039
9 PC33D	s	PC3	11	D	0.7233201581	ABCF1	11.8673723675	11.073472154	11.8673723675
9 PC33E	s	PC3	11	E	0.7628458498	ABCF1	13.0486336028	12.2547333892	13.0486336028
9 PC33F	s	PC3	11	F	0.743083004	ABCF1	12.3755715721	11.5816713586	12.3755715721
9 PC33G	s	PC3	11	G	0.7549407115	ABCF1	11.8016283282	11.0077281146	11.8016283282
9 PC34A	s	PC3	12	A	0.9683794466	ABCF1	14.3185588267	13.0590063952	14.3185588267
9 PC34B	s	PC3	12	B	0.9723320158	ABCF1	13.9144121857	12.6548597542	13.9144121857
9 PC34C	s	PC3	12	C	0.9723320158	ABCF1	12.640554541	11.3810021096	12.640554541
9 PC34D	s	PC3	12	D	0.9090909091	ABCF1	12.6550865669	11.3955341355	12.6550865669
9 PC34E	s	PC3	12	E	0.9407114625	ABCF1	10.3732945975	9.113742166	10.3732945975
9 PC34F	s	PC3	12	F	0.8853754941	ABCF1	12.4883711219	11.2288186905	12.4883711219
9 PC34G	s	PC3	12	G	0.7984189723	ABCF1	13.2300178722	11.9704654408	13.2300178722
9 PC35A	g2/m	PC3	13	A	0.2371541502	ABCF1	0	1.5849625007	1.6348693489
9 PC35C	g2/m	PC3	13	C	0.7035573123	ABCF1	12.9438557305	11.8193807909	12.9438557305
9 PC35D	g2/m	PC3	13	D	0.8695652174	ABCF1	13.1996197837	12.0751448441	13.1996197837
9 PC35E	g2/m	PC3	13	E	0.976284585	ABCF1	14.4078527289	13.2833777893	14.4078527289
9 PC35F	g2/m	PC3	13	F	0.766798419	ABCF1	12.2369144464	11.1124395068	12.2369144464
9 PC35G	g2/m	PC3	13	G	0.3913043478	ABCF1	7.2742220592	6.1497471195	7.2742220592
9 PC36A	g2/m	PC3	14	A	0.8735177866	ABCF1	13.1540608458	11.8328900142	13.1540608458
9 PC36B	g2/m	PC3	14	B	0.5849802372	ABCF1	7.8289654719	6.5077946402	7.8289654719
9 PC36C	g2/m	PC3	14	C	0.7549407115	ABCF1	12.9605115403	11.6393407087	12.9605115403
9 PC36D	g2/m	PC3	14	D	0.4703557312	ABCF1	0	2.3219280949	2.3219280949
9 PC36E	g2/m	PC3	14	E	0.5889328063	ABCF1	8.7220502679	7.4008794363	8.7220502679
9 PC36F	g2/m	PC3	14	F	0.6482213439	ABCF1	9.5547905084	8.2336196768	9.5547905084
9 PC36G	g2/m	PC3	14	G	0.7233201581	ABCF1	12.1635211751	10.8423503434	12.1635211751
9 PC3AA	g0/g1	PC3	15	A	0.7588932806	ABCF1	13.3682322887	12.0378900851	13.3682322887
9 PC3AB	g0/g1	PC3	15	B	0.6640316206	ABCF1	12.1215050921	10.7911628886	12.1215050921
9 PC3AC	g0/g1	PC3	15	C	0.628458498	ABCF1	11.6041378028	10.2737955992	11.6041378028
9 PC3AD	g0/g1	PC3	15	D	0.5612648221	ABCF1	9.881088989	8.5507467854	9.881088989
9 PC3AE	g0/g1	PC3	15	E	0.7193675889	ABCF1	12.7026631584	11.3723209549	12.7026631584
9 PC3AF	s	PC3	15	F	0.7351778656	ABCF1	12.8714388189	11.5410966153	12.8714388189
9 PC3AG	g2/m	PC3	15	G	0.7509881423	ABCF1	12.0843945711	10.7540523675	12.0843945711
9 PC3BC	g0/g1	PC3	16	C	0.7233201581	ABCF1	10.9367903505	9.2312211807	10.9367903505
9 PC3BD	g0/g1	PC3	16	D	0.6245059289	ABCF1	13.2928778981	11.5873087283	13.2928778981
9 PC3BE	g0/g1	PC3	16	E	0.6166007905	ABCF1	13.6506471649	11.9450779951	13.6506471649
9 PC3BF	s	PC3	16	F	0.6719367589	ABCF1	9.2369506303	7.5313814605	9.2369506303
9 PC3BH	g2/m	PC3	16	H	0.5652173913	ABCF1	7.8553162893	6.1497471195	7.8553162893
10 H91A.1	g0/g1	H9	1	A	0.628458498	ALAS1	0	1.5849625007	2.5589503438
10 H91B.1	g0/g1	H9	1	B	0.9723320158	ALAS1	11.1045584059	10.1305705628	11.1045584059
10 H91C.1	g0/g1	H9	1	C	0.9249011858	ALAS1	10.0481293058	9.0741414628	10.0481293058
10 H91D.1	g0/g1	H9	1	D	0.7588932806	ALAS1	8.4658409394	7.4918530963	8.4658409394
10 H91E.1	g0/g1	H9	1	E	0.7233201581	ALAS1	0	1.5849625007	2.5589503438
10 H91F.1	g0/g1	H9	1	F	0.7549407115	ALAS1	0	3.7004397181	4.6744275612
10 H91G.1	g0/g1	H9	1	G	0.6798418972	ALAS1	0	3	3.9739878431
10 H94A.1	s	H9	2	A	0.3675889328	ALAS1	0	2.5849625007	3.5589503438
10 H94B.1	s	H9	2	B	0.6442687747	ALAS1	0	3	3.9739878431
10 H94C.1	s	H9	2	C	0.9328063241	ALAS1	9.8163381865	8.8423503434	9.8163381865
10 H94D.1	s	H9	2	D	0.5889328063	ALAS1	0	3.1699250014	4.1439128445
10 H94E.1	s	H9	2	E	0.9249011858	ALAS1	9.5813181568	8.6073303137	9.5813181568
10 H94F.1	s	H9	2	F	0.9288537549	ALAS1	10.5053693036	9.5313814605	10.5053693036
10 H94G.1	s	H9	2	G	0.5415019763	ALAS1	0	3	3.9739878431
10 H95A.1	g2/m	H9	3	A	0.9288537549	ALAS1	10.0951831321	8.9218409371	10.0951831321
10 H95B.1	g2/m	H9	3	B	0.6640316206	ALAS1	0	3.3219280949	4.2950588758
10 H95C.1	g2/m	H9	3	C	0.9130434783	ALAS1	10.5131921979	9.3398500029	10.5131921979
10 H95D.1	g2/m	H9	3	D	0.9011857708	ALAS1	9.9514193246	8.7780771295	9.9514193246
10 H95E.1	g2/m	H9	3	E	0.4071146245	ALAS1	0	2	2.9731307809
10 H95F.1	g2/m	H9	3	F	0.9169960474	ALAS1	9.1957100081	8.022367813	9.1957100081
10 H95G.1	g2/m	H9	3	G	0.8774703557	ALAS1	7.0313231902	5.8579809951	7.0313231902
10 H96A.1	g2/m	H9	4	A	0.9328063241	ALAS1	9.0400770335	8.0660891905	9.0400770335
10 H96B.1	g2/m	H9	4	B	0.9367588933	ALAS1	10.5438434514	9.5698556083	10.5438434514
10 H96C.1	g2/m	H9	4	C	0.8339920949	ALAS1	9.6709553693	8.6969675262	9.6709553693
10 H96D.1	g2/m	H9	4	D	0.371541502	ALAS1	7.5438434514	6.5698556083	7.5438434514
10 H96E.1	g2/m	H9	4	E	0.4980237154	ALAS1	0	1.5849625007	2.5589503438
10 H96F.1	g2/m	H9	4	F	0.7984189723	ALAS1	7.4169313389	6.4429434958	7.4169313389
10 H96G.1	g2/m	H9	4	G	0.9169960474	ALAS1	10.2709040499	9.2969162069	10.2709040499
10 MB1A.1	g0/g1	MB	5	A	0.7470355731	ALAS1	6.2219153565	5.2479275134	6.2219153565
10 MB1B.1	g0/g1	MB	5	B	0.6719367589	ALAS1	8.6250395342	7.6510516912	8.6250395342
10 MB1C.1	g0/g1	MB	5	C	0.9011857708	ALAS1	9.5514166711	8.577428828	9.5514166711
10 MB1D.1	g0/g1	MB	5	D	0.790513834	ALAS1	5.7813427651	4.8073549221	5.7813427651
10 MB1E.1	g0/g1	MB	5	E	0.8616600791	ALAS1	6.9963556561	6.022367813	6.9963556561
10 MB1F.1	g0/g1	MB	5	F	0.743083004	ALAS1	0	1.5849625007	2.5589503438
10 MB1G.1	g0/g1	MB	5	G	0.6679841897	ALAS1	10.0903318043	9.1163439612	10.0903318043
10 MB2B.1	g0/g1	MB	6	B	0.7312252964	ALAS1	0	2.3219280949	3.895294367
10 MB2C.1	g0/g1	MB	6	C	0.5533596838	ALAS1	7.7281074407	6.5545888517	7.7281074407
10 MB2D.1	g0/g1	MB	6	D	0.7233201581	ALAS1	10.463537436	9.2900188469	10.463537436
10 MB2E.1	g0/g1	MB	6	E	0.2687747036	ALAS1	8.6573343663	7.4838157773	8.6573343663
10 MB2F.1	g0/g1	MB	6	F	0.6166007905	ALAS1	8.01900864	6.8454900509	8.01900864
10 MB2G.1	g0/g1	MB	6	G	0.5296442688	ALAS1	6.2179127084	5.0443941194	6.2179127084
10 MB3A.1	s	MB	7	A	0.8616600791	ALAS1	9.7084370855	8.8917837032	9.7084370855
10 MB3C.1	s	MB	7	C	0.3833992095	ALAS1	0	1.5849625007	2.6239491901
10 MB3E.1	s	MB	7	E	0.5019762846	ALAS1	0	2.3219280949	3.3609147843
10 MB3F.1	s	MB	7	F	0.8932806324	ALAS1	6.7708496927	5.9541963104	6.7708496927
10 MB3G.1	s	MB	7	G	0.3517786561	ALAS1	0	1.5849625007	2.6239491901
10 MB4A.1	s	MB	8	A	0.6996047431	ALAS1	7.9739878431	7	7.9739878431
10 MB4B.1	s	MB	8	B	0.8695652174	ALAS1	8.4975497991	7.5235619561	8.4975497991
10 MB4C.1	s	MB	8	C	0.8181818182	ALAS1	10.0955213604	9.1215335173	10.0955213604
10 MB4D.1	s	MB	8	D	0.9249011858	ALAS1	9.2076075198	8.2336196768	9.2076075198
10 MB4E.1	s	MB	8	E	0.7984189723	ALAS1	8.4169313389	7.4429434958	8.4169313389
10 MB5A.1	g2/m	MB	9	A	0.8774703557	ALAS1	0	4.7004397181	4.398035346
10 MB5B.1	g2/m	MB	9	B	0.8853754941	ALAS1	6.3840961551	6.6865005272	6.3840961551
10 MB5C.1	g2/m	MB	9	C	0.8774703557	ALAS1	6.2053902681	6.5077946402	6.2053902681
10 MB5D.1	g2/m	MB	9	D	0.9011857708	ALAS1	0	2.8073549221	2.8073549221
10 MB5E.1	g2/m	MB	9	E	0.8616600791	ALAS1	7.1405391237	7.4429434958	7.1405391237
10 MB5F.1	g2/m	MB	9	F	0.4347826087	ALAS1	0	2	2
10 MB5G.1	g2/m	MB	9	G	0.8300395257	ALAS1	6.8371469803	7.1395513524	6.8371469803
10 MB6A.1	g2/m	MB	10	A	0.743083004	ALAS1	0	4.1699250014	5.1439128445
10 MB6B.1	g2/m	MB	10	B	0.8774703557	ALAS1	5.4334194617	4.4594316186	5.4334194617
10 MB6C.1	g2/m	MB	10	C	0.8814229249	ALAS1	7.6744275612	6.7004397181	7.6744275612
10 MB6D.1	g2/m	MB	10	D	0.8458498024	ALAS1	0	0	0.9739878431
10 MB6E.1	g2/m	MB	10	E	0.7272727273	ALAS1	0	2.3219280949	3.295915938
10 MB6F.1	g2/m	MB	10	F	0.7984189723	ALAS1	0	1.5849625007	2.5589503438
10 PC33A.1	s	PC3	11	A	0.9565217391	ALAS1	11.2477834423	10.2737955992	11.2477834423
10 PC33B.1	s	PC3	11	B	0.9683794466	ALAS1	8.9339897751	7.9600019321	8.9339897751
10 PC33C.1	s	PC3	11	C	0.8577075099	ALAS1	10.0211117552	9.0471239121	10.0211117552
10 PC33E.1	s	PC3	11	E	0.9486166008	ALAS1	10.0018938396	9.0279059966	10.0018938396
10 PC33F.1	s	PC3	11	F	0.9130434783	ALAS1	9.8688056064	8.8948177633	9.8688056064
10 PC33G.1	s	PC3	11	G	0.8537549407	ALAS1	10.0587962309	9.0848083878	10.0587962309
10 PC34A.1	s	PC3	12	A	0.9446640316	ALAS1	11.0352533966	9.5430318203	11.0352533966
10 PC34B.1	s	PC3	12	B	0.8300395257	ALAS1	10.0809362119	8.5887146356	10.0809362119
10 PC34C.1	s	PC3	12	C	0.9644268775	ALAS1	10.356407721	8.8641861447	10.356407721
10 PC34D.1	s	PC3	12	D	0.95256917	ALAS1	11.5407084503	10.048486874	11.5407084503
10 PC34E.1	s	PC3	12	E	0.7549407115	ALAS1	7.3502025715	5.8579809951	7.3502025715
10 PC34F.1	s	PC3	12	F	0.7193675889	ALAS1	8.0921344185	6.5999128422	8.0921344185
10 PC34G.1	s	PC3	12	G	0.6916996047	ALAS1	9.2801241357	7.7879025594	9.2801241357
10 PC35A.1	g2/m	PC3	13	A	0.9407114625	ALAS1	9.9819487385	7.1898245589	9.9819487385
10 PC35B.1	g2/m	PC3	13	B	0.347826087	ALAS1	0	1	1.3108778142
10 PC35C.1	g2/m	PC3	13	C	0.9446640316	ALAS1	10.4645495216	7.672425342	10.4645495216
10 PC35D.1	g2/m	PC3	13	D	0.9683794466	ALAS1	12.1951362032	9.4030120236	12.1951362032
10 PC35E.1	g2/m	PC3	13	E	0.9723320158	ALAS1	11.9794762528	9.1873520732	11.9794762528
10 PC35G.1	g2/m	PC3	13	G	0.3873517787	ALAS1	8.5200446342	5.7279204546	8.5200446342
10 PC36B.1	g2/m	PC3	14	B	0.9604743083	ALAS1	11.81716677	9.2620948454	11.81716677
10 PC36D.1	g2/m	PC3	14	D	0.581027668	ALAS1	10.6211611151	8.0660891905	10.6211611151
10 PC36F.1	g2/m	PC3	14	F	0.5928853755	ALAS1	0	3.1699250014	3.5130205908
10 PC36G.1	g2/m	PC3	14	G	0.5019762846	ALAS1	6.8770000196	4.3219280949	6.8770000196
10 PC3AA.1	g0/g1	PC3	15	A	0.6561264822	ALAS1	11.7601865366	10.7210991887	11.7601865366
10 PC3AB.1	g0/g1	PC3	15	B	0.7233201581	ALAS1	10.3922341734	9.3531468255	10.3922341734
10 PC3AC.1	g0/g1	PC3	15	C	0.6600790514	ALAS1	11.1078656259	10.068778278	11.1078656259
10 PC3AD.1	g0/g1	PC3	15	D	0.7312252964	ALAS1	8.8006385804	7.7615512324	8.8006385804
10 PC3AE.1	g0/g1	PC3	15	E	0.8221343874	ALAS1	9.7429909214	8.7039035734	9.7429909214
10 PC3AF.1	s	PC3	15	F	0.7233201581	ALAS1	10.841603713	9.8025163651	10.841603713
10 PC3AG.1	g2/m	PC3	15	G	0.8695652174	ALAS1	11.2534064687	10.2143191208	11.2534064687
10 PC3AH.1	g2/m	PC3	15	H	0.6996047431	ALAS1	11.6482660861	10.6091787381	11.6482660861
10 PC3BA.1	g0/g1	PC3	16	A	0.8932806324	ALAS1	10.747291289	9.0579917228	10.747291289
10 PC3BB.1	g0/g1	PC3	16	B	0.6482213439	ALAS1	9.6021889024	7.9128893362	9.6021889024
10 PC3BC.1	g0/g1	PC3	16	C	0.6324110672	ALAS1	11.1710989979	9.4817994317	11.1710989979
10 PC3BD.1	g0/g1	PC3	16	D	0.6798418972	ALAS1	10.6665794897	8.9772799235	10.6665794897
10 PC3BE.1	g0/g1	PC3	16	E	0.5691699605	ALAS1	9.0730038587	7.3837042925	9.0730038587
10 PC3BF.1	s	PC3	16	F	0.7193675889	ALAS1	11.140510678	9.4512111118	11.140510678
11 H91A.1	g0/g1	H9	1	A	0.8181818182	ALAS1	7.6882333607	6.7142455177	7.6882333607
11 H91B.1	g0/g1	H9	1	B	0.9249011858	ALAS1	7.8443525626	6.8703647196	7.8443525626
11 H91C.1	g0/g1	H9	1	C	0.8972332016	ALAS1	9.0400770335	8.0660891905	9.0400770335
11 H91D.1	g0/g1	H9	1	D	0.9011857708	ALAS1	6.2593900619	5.2854022189	6.2593900619
11 H91E.1	g0/g1	H9	1	E	0.9288537549	ALAS1	8.2868707983	7.3128829553	8.2868707983
11 H91F.1	g0/g1	H9	1	F	0.5968379447	ALAS1	0	2.3219280949	3.295915938
11 H91G.1	g0/g1	H9	1	G	0.7984189723	ALAS1	7.5438434514	6.5698556083	7.5438434514
11 H94A.1	s	H9	2	A	0.7707509881	ALAS1	7.2777685912	6.3037807482	7.2777685912
11 H94B.1	s	H9	2	B	0.9367588933	ALAS1	8.3833787792	7.4093909361	8.3833787792
11 H94C.1	s	H9	2	C	0.9446640316	ALAS1	9.3748672793	8.4008794363	9.3748672793
11 H94D.1	s	H9	2	D	0.6245059289	ALAS1	0	2.3219280949	3.295915938
11 H94E.1	s	H9	2	E	0.7193675889	ALAS1	0	1	1.9739878431
11 H94F.1	s	H9	2	F	0.557312253	ALAS1	0	3.1699250014	4.1439128445
11 H94G.1	s	H9	2	G	0.9169960474	ALAS1	9.318283751	8.3442959079	9.318283751
11 H95A.1	g2/m	H9	3	A	0.8853754941	ALAS1	9.5827331312	8.4093909361	9.5827331312
11 H95B.1	g2/m	H9	3	B	0.7984189723	ALAS1	9.4771229432	8.3037807482	9.4771229432
11 H95C.1	g2/m	H9	3	C	0.7944664032	ALAS1	8.7202366549	7.5468944599	8.7202366549
11 H95D.1	g2/m	H9	3	D	0.8498023715	ALAS1	9.8703097213	8.6969675262	9.8703097213
11 H95E.1	g2/m	H9	3	E	0.7312252964	ALAS1	8.5996069497	7.4262647547	8.5996069497
11 H95F.1	g2/m	H9	3	F	0.4308300395	ALAS1	7.2177363144	6.0443941194	7.2177363144
11 H96A.1	g2/m	H9	4	A	0.6007905138	ALAS1	0	2.3219280949	3.295915938
11 H96B.1	g2/m	H9	4	B	0.9011857708	ALAS1	0	3	3.9739878431
11 H96C.1	g2/m	H9	4	C	0.9407114625	ALAS1	9.7781188642	8.8041310212	9.7781188642
11 H96D.1	g2/m	H9	4	D	0.9249011858	ALAS1	9.7421721678	8.7681843248	9.7421721678
11 H96E.1	g2/m	H9	4	E	0.9446640316	ALAS1	9.6069830402	8.6329951971	9.6069830402
11 H96F.1	g2/m	H9	4	F	0.5770750988	ALAS1	0	3	3.9739878431
11 H96G.1	g2/m	H9	4	G	0.233201581	ALAS1	6.9281841535	5.9541963104	6.9281841535
11 MB1A.1	g0/g1	MB	5	A	0.9169960474	ALAS1	0	3.4594316186	4.4334194617
11 MB1B.1	g0/g1	MB	5	B	0.8695652174	ALAS1	9.1338591798	8.1598713368	9.1338591798
11 MB1C.1	g0/g1	MB	5	C	0.837944664	ALAS1	0	0	0.9739878431
11 MB1D.1	g0/g1	MB	5	D	0.8418972332	ALAS1	0	1	1.9739878431
11 MB1E.1	g0/g1	MB	5	E	0.8181818182	ALAS1	0	2	2.9739878431
11 MB1F.1	g0/g1	MB	5	F	0.3794466403	ALAS1	0	1	1.9739878431
11 MB1G.1	g0/g1	MB	5	G	0.814229249	ALAS1	8.0292702786	7.0552824355	8.0292702786
11 MB2A.1	g0/g1	MB	6	A	0.7312252964	ALAS1	7.9548783026	6.7813597135	7.9548783026
11 MB2B.1	g0/g1	MB	6	B	0.8300395257	ALAS1	9.9679344554	8.7944158664	9.9679344554
11 MB2C.1	g0/g1	MB	6	C	0.5849802372	ALAS1	0	0	1.5733662721
11 MB2D.1	g0/g1	MB	6	D	0.2371541502	ALAS1	0	1	2.5733662721
11 MB2E.1	g0/g1	MB	6	E	0.2213438735	ALAS1	6.4589208079	5.2854022189	6.4589208079
11 MB2F.1	g0/g1	MB	6	F	0.7272727273	ALAS1	8.4214461025	7.2479275134	8.4214461025
11 MB2G.1	g0/g1	MB	6	G	0.2252964427	ALAS1	0	2.5849625007	4.1583287728
11 MB3A.1	s	MB	7	A	0.7312252964	ALAS1	9.574876597	8.7582232147	9.574876597
11 MB3B.1	s	MB	7	B	0.8300395257	ALAS1	8.4460100023	7.6293566201	8.4460100023
11 MB3C.1	s	MB	7	C	0.9011857708	ALAS1	8.5101403398	7.6934869575	8.5101403398
11 MB3D.1	s	MB	7	D	0.2529644269	ALAS1	0	1.5849625007	2.6239491901
11 MB3E.1	s	MB	7	E	0.6758893281	ALAS1	6.5980130958	5.7813597135	6.5980130958
11 MB3F.1	s	MB	7	F	0.3557312253	ALAS1	0	1	2.0389866894
11 MB3G.1	s	MB	7	G	0.8577075099	ALAS1	8.1653815365	7.3487281542	8.1653815365
11 MB4A.1	s	MB	8	A	0.766798419	ALAS1	0	2.8073549221	3.7813427651
11 MB4B.1	s	MB	8	B	0.8221343874	ALAS1	0	2.3219280949	3.295915938
11 MB4C.1	s	MB	8	C	0.8102766798	ALAS1	7.5131466542	6.5391588111	7.5131466542
11 MB4D.1	s	MB	8	D	0.8458498024	ALAS1	5.9739878431	5	5.9739878431
11 MB4E.1	s	MB	8	E	0.8260869565	ALAS1	8.6604883702	7.6865005272	8.6604883702
11 MB4F.1	s	MB	8	F	0.7588932806	ALAS1	0	1.5849625007	2.5589503438
11 MB4G.1	s	MB	8	G	0.5375494071	ALAS1	6.2219153565	5.2479275134	6.2219153565
11 MB5A.1	g2/m	MB	9	A	0.9130434783	ALAS1	7.1570272465	7.4594316186	7.1570272465
11 MB5B.1	g2/m	MB	9	B	0.9011857708	ALAS1	8.330590825	8.6329951971	8.330590825
11 MB5C.1	g2/m	MB	9	C	0.8814229249	ALAS1	0	2	2
11 MB5D.1	g2/m	MB	9	D	0.9169960474	ALAS1	8.0013763761	8.3037807482	8.0013763761
11 MB5E.1	g2/m	MB	9	E	0.2529644269	ALAS1	0	3	3
11 MB5F.1	g2/m	MB	9	F	0.8221343874	ALAS1	8.225072634	8.5274770061	8.225072634
11 MB5G.1	g2/m	MB	9	G	0.9090909091	ALAS1	7.7199634409	8.022367813	7.7199634409
11 MB6A.1	g2/m	MB	10	A	0.7075098814	ALAS1	7.5886976872	6.6147098441	7.5886976872
11 MB6B.1	g2/m	MB	10	B	0.9169960474	ALAS1	6.2219153565	5.2479275134	6.2219153565
11 MB6C.1	g2/m	MB	10	C	0.8537549407	ALAS1	6.9739878431	6	6.9739878431
11 MB6D.1	g2/m	MB	10	D	0.837944664	ALAS1	7.0400770335	6.0660891905	7.0400770335
11 MB6E.1	g2/m	MB	10	E	0.8735177866	ALAS1	6.646413185	5.672425342	6.646413185
11 MB6G.1	g2/m	MB	10	G	0.6007905138	ALAS1	7.0400770335	6.0660891905	7.0400770335
11 PC33A.1	s	PC3	11	A	0.9644268775	ALAS1	11.3479404984	10.3739526554	11.3479404984
11 PC33B.1	s	PC3	11	B	0.9841897233	ALAS1	9.7877690343	8.8137811912	9.7877690343
11 PC33D.1	s	PC3	11	D	0.9051383399	ALAS1	8.6178440328	7.6438561898	8.6178440328
11 PC33F.1	s	PC3	11	F	0.8063241107	ALAS1	11.1919455409	10.2179576979	11.1919455409
11 PC33G.1	s	PC3	11	G	0.9130434783	ALAS1	10.4065297435	9.4325419004	10.4065297435
11 PC34A.1	s	PC3	12	A	0.95256917	ALAS1	10.9351650722	9.4429434958	10.9351650722
11 PC34B.1	s	PC3	12	B	0.9881422925	ALAS1	10.9920674634	9.4998458871	10.9920674634
11 PC34C.1	s	PC3	12	C	0.4071146245	ALAS1	0	1	1.2950051083
11 PC34D.1	s	PC3	12	D	0.8972332016	ALAS1	9.0771840771	7.5849625007	9.0771840771
11 PC34E.1	s	PC3	12	E	0.8932806324	ALAS1	7.6007460331	6.1085244568	7.6007460331
11 PC34F.1	s	PC3	12	F	0.6403162055	ALAS1	8.749609419	7.2573878427	8.749609419
11 PC34G.1	s	PC3	12	G	0.9051383399	ALAS1	10.8320715792	9.3398500029	10.8320715792
11 PC35A.1	g2/m	PC3	13	A	0.8498023715	ALAS1	10.9006486364	8.1085244568	10.9006486364
11 PC35B.1	g2/m	PC3	13	B	0.9367588933	ALAS1	8.5994791017	5.8073549221	8.5994791017
11 PC35C.1	g2/m	PC3	13	C	0.6798418972	ALAS1	8.5734838931	5.7813597135	8.5734838931
11 PC35D.1	g2/m	PC3	13	D	0.7865612648	ALAS1	9.3312829907	6.5391588111	9.3312829907
11 PC35F.1	g2/m	PC3	13	F	0.8972332016	ALAS1	8.4645495216	5.672425342	8.4645495216
11 PC35G.1	g2/m	PC3	13	G	0.6442687747	ALAS1	9.3467130313	6.5545888517	9.3467130313
11 PC36A.1	g2/m	PC3	14	A	0.9209486166	ALAS1	10.8588526728	8.3037807482	10.8588526728
11 PC36C.1	g2/m	PC3	14	C	0.9565217391	ALAS1	12.7086239564	10.1535520317	12.7086239564
11 PC36D.1	g2/m	PC3	14	D	0.9367588933	ALAS1	10.6583597331	8.1032878084	10.6583597331
11 PC36E.1	g2/m	PC3	14	E	0.7312252964	ALAS1	10.4005619756	7.8454900509	10.4005619756
11 PC36G.1	g2/m	PC3	14	G	0.652173913	ALAS1	7.5092682351	4.9541963104	7.5092682351
11 PC3AB.1	g0/g1	PC3	15	B	0.7193675889	ALAS1	9.0997832796	8.0606959317	9.0997832796
11 PC3AD.1	g0/g1	PC3	15	D	0.6086956522	ALAS1	7.2289119068	6.1898245589	7.2289119068
11 PC3BC.1	g0/g1	PC3	16	C	0.8616600791	ALAS1	10.89142339	9.2021238238	10.89142339
11 PC3BE.1	g0/g1	PC3	16	E	0.6007905138	ALAS1	10.3076850685	8.6183855023	10.3076850685
11 PC3BF.1	s	PC3	16	F	0.7351778656	ALAS1	9.9793184131	8.2900188469	9.9793184131
12 PC3AH.1	g2/m	PC3	15	H	0.6916996047	ALAS1	0	3.1699250014	3.9308402386
12 PC3BA.1	g0/g1	PC3	16	A	0.6996047431	ALAS1	11.1670578326	9.4777582664	11.1670578326
12 PC3BB.1	g0/g1	PC3	16	B	0.7035573123	ALAS1	12.2572556416	10.5679560754	12.2572556416
12 PC3BC.1	g0/g1	PC3	16	C	0.6086956522	ALAS1	8.4837154325	6.7944158664	8.4837154325
12 PC3BD.1	g0/g1	PC3	16	D	0.6007905138	ALAS1	12.0643389975	10.3750394313	12.0643389975
12 PC3BF.1	s	PC3	16	F	0.7391304348	ALAS1	8.7767624074	7.0874628413	8.7767624074
12 PC3BG.1	g2/m	PC3	16	G	0.9328063241	ALAS1	11.1970942064	9.5077946402	11.1970942064
1 PC3AA.1	g0/g1	PC3	15	A	0.6205533597	ALAS1	11.2774920872	10.2384047393	11.2774920872
1 PC3AD.1	g0/g1	PC3	15	D	0.6363636364	ALAS1	9.562649304	8.5235619561	9.562649304
1 PC3AE.1	g0/g1	PC3	15	E	0.6996047431	ALAS1	11.9429691937	10.9038818457	11.9429691937
1 PC3BD.1	g0/g1	PC3	16	D	0.6363636364	ALAS1	10.5347896171	8.8454900509	10.5347896171
1 PC3BE.1	g0/g1	PC3	16	E	0.347826087	ALAS1	10.7580778442	9.068778278	10.7580778442
2 H91B.1	g0/g1	H9	1	B	0.9051383399	ALAS1	9.6428728273	8.6688849843	9.6428728273
2 H91C.1	g0/g1	H9	1	C	0.95256917	ALAS1	10.4023480158	9.4283601727	10.4023480158
2 H91D.1	g0/g1	H9	1	D	0.9051383399	ALAS1	9.1834412087	8.2094533656	9.1834412087
2 H91E.1	g0/g1	H9	1	E	0.8893280632	ALAS1	8.2028065336	7.2288186905	8.2028065336
2 H91F.1	g0/g1	H9	1	F	0.95256917	ALAS1	9.1687446975	8.1947568544	9.1687446975
2 H91G.1	g0/g1	H9	1	G	0.9446640316	ALAS1	10.042766121	9.068778278	10.042766121
2 H94A.1	s	H9	2	A	0.9051383399	ALAS1	9.6393237602	8.6653359172	9.6393237602
2 H94B.1	s	H9	2	B	0.9288537549	ALAS1	9.6428728273	8.6688849843	9.6428728273
2 H94C.1	s	H9	2	C	0.9288537549	ALAS1	9.7684037094	8.7944158664	9.7684037094
2 H94D.1	s	H9	2	D	0.814229249	ALAS1	0	2.5849625007	3.5589503438
2 H94E.1	s	H9	2	E	0.6007905138	ALAS1	0	2	2.9739878431
2 H94F.1	s	H9	2	F	0.5454545455	ALAS1	0	2.8073549221	3.7813427651
2 H94G.1	s	H9	2	G	0.7588932806	ALAS1	6.1834412087	5.2094533656	6.1834412087
2 H96A.1	g2/m	H9	4	A	0.8932806324	ALAS1	9.0614506843	8.0874628413	9.0614506843
2 H96B.1	g2/m	H9	4	B	0.9090909091	ALAS1	9.3620051284	8.3880172853	9.3620051284
2 H96C.1	g2/m	H9	4	C	0.9486166008	ALAS1	9.9310898846	8.9571020416	9.9310898846
2 H96D.1	g2/m	H9	4	D	0.6442687747	ALAS1	0	2.8073549221	3.7813427651
2 H96E.1	g2/m	H9	4	E	0.8458498024	ALAS1	9.0238363925	8.0498485495	9.0238363925
2 H96F.1	g2/m	H9	4	F	0.9446640316	ALAS1	9.3533662101	8.3793783671	9.3533662101
2 H96G.1	g2/m	H9	4	G	0.8814229249	ALAS1	6.7813427651	5.8073549221	6.7813427651
2 MB1A.1	g0/g1	MB	5	A	0.8537549407	ALAS1	7.6321993258	6.6582114828	7.6321993258
2 MB1B.1	g0/g1	MB	5	B	0.7272727273	ALAS1	6.8808784387	5.9068905956	6.8808784387
2 MB1C.1	g0/g1	MB	5	C	0.7549407115	ALAS1	5.8808784387	4.9068905956	5.8808784387
2 MB1E.1	g0/g1	MB	5	E	0.7509881423	ALAS1	0	2	2.9739878431
2 MB1F.1	g0/g1	MB	5	F	0.7035573123	ALAS1	8.945531397	7.971543554	8.945531397
2 MB1G.1	g0/g1	MB	5	G	0.8102766798	ALAS1	9.8778696888	8.9038818457	9.8778696888
2 MB2A.1	g0/g1	MB	6	A	0.8498023715	ALAS1	8.7204130489	7.5468944599	8.7204130489
2 MB2B.1	g0/g1	MB	6	B	0.743083004	ALAS1	6.9808735111	5.8073549221	6.9808735111
2 MB2C.1	g0/g1	MB	6	C	0.8181818182	ALAS1	6.5310705937	5.3575520046	6.5310705937
2 MB2D.1	g0/g1	MB	6	D	0.7272727273	ALAS1	9.6892184273	8.5156998383	9.6892184273
2 MB2E.1	g0/g1	MB	6	E	0.3359683794	ALAS1	0	1.5849625007	3.1583287728
2 MB2G.1	g0/g1	MB	6	G	0.6600790514	ALAS1	0	2.8073549221	4.3807211942
2 MB3B.1	s	MB	7	B	0.6086956522	ALAS1	8.460509572	7.6438561898	8.460509572
2 MB3C.1	s	MB	7	C	0.7707509881	ALAS1	0	2.3219280949	3.3609147843
2 MB3D.1	s	MB	7	D	0.837944664	ALAS1	8.3865089906	7.5698556083	8.3865089906
2 MB3E.1	s	MB	7	E	0.8932806324	ALAS1	7.8166533823	7	7.8166533823
2 MB4A.1	s	MB	8	A	0.7707509881	ALAS1	0	3.3219280949	4.295915938
2 MB4B.1	s	MB	8	B	0.3241106719	ALAS1	6.5589503438	5.5849625007	6.5589503438
2 MB4D.1	s	MB	8	D	0.7588932806	ALAS1	6.5589503438	5.5849625007	6.5589503438
2 MB4E.1	s	MB	8	E	0.5928853755	ALAS1	7.2219153565	6.2479275134	7.2219153565
2 MB5A.1	g2/m	MB	9	A	0.7865612648	ALAS1	0	3	3
2 MB5B.1	g2/m	MB	9	B	0.9130434783	ALAS1	7.9596904733	8.2620948454	7.9596904733
2 MB5C.1	g2/m	MB	9	C	0.9565217391	ALAS1	10.3513364066	10.6537407787	10.3513364066
2 MB5D.1	g2/m	MB	9	D	0.2411067194	ALAS1	0	2	2
2 MB5E.1	g2/m	MB	9	E	0.8023715415	ALAS1	6.6633799126	6.9657842847	6.6633799126
2 MB5F.1	g2/m	MB	9	F	0.2450592885	ALAS1	0	2.3219280949	2.3219280949
2 MB5G.1	g2/m	MB	9	G	0.3873517787	ALAS1	0	1	1
2 MB6B.1	g2/m	MB	10	B	0.9130434783	ALAS1	5.8808784387	4.9068905956	5.8808784387
2 MB6C.1	g2/m	MB	10	C	0.9209486166	ALAS1	8.1834412087	7.2094533656	8.1834412087
2 MB6D.1	g2/m	MB	10	D	0.8339920949	ALAS1	7.1834412087	6.2094533656	7.1834412087
2 MB6E.1	g2/m	MB	10	E	0.5494071146	ALAS1	0	2	2.9739878431
2 PC33A.1	s	PC3	11	A	0.9407114625	ALAS1	10.870320247	9.8963324039	10.870320247
2 PC33B.1	s	PC3	11	B	0.7984189723	ALAS1	8.2868707983	7.3128829553	8.2868707983
2 PC33C.1	s	PC3	11	C	0.743083004	ALAS1	9.0238363925	8.0498485495	9.0238363925
2 PC33F.1	s	PC3	11	F	0.9486166008	ALAS1	9.9484024329	8.9744145898	9.9484024329
2 PC34A.1	s	PC3	12	A	0.9249011858	ALAS1	10.5447896272	9.0525680508	10.5447896272
2 PC34B.1	s	PC3	12	B	0.7351778656	ALAS1	10.0236030369	8.5313814605	10.0236030369
2 PC34D.1	s	PC3	12	D	0.8774703557	ALAS1	10.2437656354	8.7515440591	10.2437656354
2 PC34E.1	s	PC3	12	E	0.9407114625	ALAS1	7.6007460331	6.1085244568	7.6007460331
2 PC34F.1	s	PC3	12	F	0.7193675889	ALAS1	9.1575574935	7.6653359172	9.1575574935
2 PC35A.1	g2/m	PC3	13	A	0.8339920949	ALAS1	9.8901562626	7.098032083	9.8901562626
2 PC35B.1	g2/m	PC3	13	B	0.7272727273	ALAS1	10.4068340237	7.6147098441	10.4068340237
2 PC35C.1	g2/m	PC3	13	C	0.7549407115	ALAS1	10.3845812169	7.5924570373	10.3845812169
2 PC35D.1	g2/m	PC3	13	D	0.7470355731	ALAS1	9.836518299	7.0443941194	9.836518299
2 PC35E.1	g2/m	PC3	13	E	0.9446640316	ALAS1	10.8582133701	8.0660891905	10.8582133701
2 PC35F.1	g2/m	PC3	13	F	0.9011857708	ALAS1	9.3467130313	6.5545888517	9.3467130313
2 PC35G.1	g2/m	PC3	13	G	0.7984189723	ALAS1	7.4925638977	4.7004397181	7.4925638977
2 PC36A.1	g2/m	PC3	14	A	0.8932806324	ALAS1	12.2345520242	9.6794800995	12.2345520242
2 PC36B.1	g2/m	PC3	14	B	0.9565217391	ALAS1	9.7448964835	7.1898245589	9.7448964835
2 PC36C.1	g2/m	PC3	14	C	0.8458498024	ALAS1	10.349487791	7.7944158664	10.349487791
2 PC36D.1	g2/m	PC3	14	D	0.8932806324	ALAS1	8.8588526728	6.3037807482	8.8588526728
2 PC36E.1	g2/m	PC3	14	E	0.9090909091	ALAS1	12.046925021	9.4918530963	12.046925021
2 PC36F.1	g2/m	PC3	14	F	0.4782608696	ALAS1	0	3.5849625007	3.9280580901
2 PC3AA.1	g0/g1	PC3	15	A	0.5454545455	ALAS1	9.3519703032	8.3128829553	9.3519703032
2 PC3AC.1	g0/g1	PC3	15	C	0.6600790514	ALAS1	9.4271046333	8.3880172853	9.4271046333
2 PC3AD.1	g0/g1	PC3	15	D	0.628458498	ALAS1	11.174796634	10.1357092861	11.174796634
2 PC3AE.1	g0/g1	PC3	15	E	0.6758893281	ALAS1	9.9063660876	8.8672787397	9.9063660876
2 PC3AH.1	g2/m	PC3	15	H	0.8577075099	ALAS1	9.3382953663	8.2992080184	9.3382953663
2 PC3BB.1	g0/g1	PC3	16	B	0.7588932806	ALAS1	10.3222947633	8.6329951971	10.3222947633
2 PC3BD.1	g0/g1	PC3	16	D	0.6798418972	ALAS1	11.1931253042	9.503825738	11.1931253042
2 PC3BE.1	g0/g1	PC3	16	E	0.5691699605	ALAS1	11.7088902946	10.0195907284	11.7088902946
3 H91B.1	g0/g1	H9	1	B	0.9169960474	ALAS1	9.8535710927	8.8795832496	9.8535710927
3 H91C.1	g0/g1	H9	1	C	0.8063241107	ALAS1	7.4975497991	6.5235619561	7.4975497991
3 H91D.1	g0/g1	H9	1	D	0.8577075099	ALAS1	9.3576921355	8.3837042925	9.3576921355
3 H91E.1	g0/g1	H9	1	E	0.9367588933	ALAS1	9.5776141881	8.603626345	9.5776141881
3 H91F.1	g0/g1	H9	1	F	0.8853754941	ALAS1	9.7487749027	8.7747870596	9.7487749027
3 H91G.1	g0/g1	H9	1	G	0.9288537549	ALAS1	7.9739878431	7	7.9739878431
3 H94A.1	s	H9	2	A	0.9011857708	ALAS1	9.0400770335	8.0660891905	9.0400770335
3 H94B.1	s	H9	2	B	0.9328063241	ALAS1	10.3812556073	9.4072677642	10.3812556073
3 H94C.1	s	H9	2	C	0.581027668	ALAS1	0	2.8073549221	3.7813427651
3 H94D.1	s	H9	2	D	0.9367588933	ALAS1	9.8928510803	8.9188632373	9.8928510803
3 H94E.1	s	H9	2	E	0.9090909091	ALAS1	5.6178440328	4.6438561898	5.6178440328
3 H94F.1	s	H9	2	F	0.5889328063	ALAS1	0	3.7004397181	4.6744275612
3 H94G.1	s	H9	2	G	0.7233201581	ALAS1	9.8257368845	8.8517490414	9.8257368845
3 H96A.1	g2/m	H9	4	A	0.9130434783	ALAS1	9.268608592	8.2946207489	9.268608592
3 H96B.1	g2/m	H9	4	B	0.7233201581	ALAS1	8.8443525626	7.8703647196	8.8443525626
3 H96C.1	g2/m	H9	4	C	0.7351778656	ALAS1	0	2.8073549221	3.7813427651
3 H96D.1	g2/m	H9	4	D	0.8774703557	ALAS1	8.6604883702	7.6865005272	8.6604883702
3 H96E.1	g2/m	H9	4	E	0.9328063241	ALAS1	10.0129068324	9.0389189893	10.0129068324
3 H96F.1	g2/m	H9	4	F	0.9288537549	ALAS1	9.6744275612	8.7004397181	9.6744275612
3 H96G.1	g2/m	H9	4	G	0.9288537549	ALAS1	9.8412665828	8.8672787397	9.8412665828
3 MB1B.1	g0/g1	MB	5	B	0.7312252964	ALAS1	0	2	2.9739878431
3 MB1C.1	g0/g1	MB	5	C	0.8577075099	ALAS1	9.46984287	8.4958550269	9.46984287
3 MB1E.1	g0/g1	MB	5	E	0.347826087	ALAS1	0	1.5849625007	2.5589503438
3 MB1F.1	g0/g1	MB	5	F	0.557312253	ALAS1	0	1	1.9739878431
3 MB1G.1	g0/g1	MB	5	G	0.8221343874	ALAS1	7.819477894	6.8454900509	7.819477894
3 MB2A.1	g0/g1	MB	6	A	0.652173913	ALAS1	6.9548783026	5.7813597135	6.9548783026
3 MB2B.1	g0/g1	MB	6	B	0.6877470356	ALAS1	0	2	3.5733662721
3 MB2C.1	g0/g1	MB	6	C	0.7826086957	ALAS1	6.5310705937	5.3575520046	6.5310705937
3 MB2D.1	g0/g1	MB	6	D	0.814229249	ALAS1	9.1277148994	7.9541963104	9.1277148994
3 MB2E.1	g0/g1	MB	6	E	0.5691699605	ALAS1	0	2.5849625007	4.1583287728
3 MB2F.1	g0/g1	MB	6	F	0.3438735178	ALAS1	5.7584810898	4.5849625007	5.7584810898
3 MB2G.1	g0/g1	MB	6	G	0.5968379447	ALAS1	8.4589208079	7.2854022189	8.4589208079
3 MB3A.1	s	MB	7	A	0.8300395257	ALAS1	9.9587604396	9.1421070573	9.9587604396
3 MB3B.1	s	MB	7	B	0.371541502	ALAS1	0	1.5849625007	2.6239491901
3 MB3C.1	s	MB	7	C	0.7154150198	ALAS1	5.9459363992	5.1292830169	5.9459363992
3 MB3D.1	s	MB	7	D	0.7549407115	ALAS1	6.3085064786	5.4918530963	6.3085064786
3 MB3E.1	s	MB	7	E	0.3636363636	ALAS1	0	1.5849625007	2.6239491901
3 MB4A.1	s	MB	8	A	0.8537549407	ALAS1	10.0508034401	9.0768155971	10.0508034401
3 MB4B.1	s	MB	8	B	0.8418972332	ALAS1	0	2.3219280949	3.295915938
3 MB4E.1	s	MB	8	E	0.8181818182	ALAS1	5.9739878431	5	5.9739878431
3 MB4F.1	s	MB	8	F	0.2924901186	ALAS1	0	2.3219280949	3.295915938
3 MB5A.1	g2/m	MB	9	A	0.8972332016	ALAS1	0	5.5849625007	5.2825581286
3 MB5B.1	g2/m	MB	9	B	0.9090909091	ALAS1	7.4390626143	7.7414669864	7.4390626143
3 MB5C.1	g2/m	MB	9	C	0.9288537549	ALAS1	8.236754439	8.5391588111	8.236754439
3 MB5D.1	g2/m	MB	9	D	0.8339920949	ALAS1	7.028512506	7.3309168781	7.028512506
3 MB5E.1	g2/m	MB	9	E	0.6956521739	ALAS1	7.5924133912	7.8948177633	7.5924133912
3 MB5F.1	g2/m	MB	9	F	0.2766798419	ALAS1	0	3.4594316186	3.4594316186
3 MB6A.1	g2/m	MB	10	A	0.8695652174	ALAS1	8.8566308924	7.8826430494	8.8566308924
3 MB6B.1	g2/m	MB	10	B	0.5256916996	ALAS1	0	2	2.9739878431
3 MB6C.1	g2/m	MB	10	C	0.8498023715	ALAS1	0	1.5849625007	2.5589503438
3 MB6D.1	g2/m	MB	10	D	0.6363636364	ALAS1	5.9281841535	4.9541963104	5.9281841535
3 MB6E.1	g2/m	MB	10	E	0.8814229249	ALAS1	6.9047251806	5.9307373376	6.9047251806
3 PC33A.1	s	PC3	11	A	0.95256917	ALAS1	9.4251989549	8.4512111118	9.4251989549
3 PC33B.1	s	PC3	11	B	0.9407114625	ALAS1	9.6142327793	8.6402449362	9.6142327793
3 PC33C.1	s	PC3	11	C	0.95256917	ALAS1	10.0798963516	9.1059085086	10.0798963516
3 PC33D.1	s	PC3	11	D	0.8814229249	ALAS1	8.4086160707	7.4346282276	8.4086160707
3 PC33E.1	s	PC3	11	E	0.8023715415	ALAS1	8.6033444631	7.6293566201	8.6033444631
3 PC33F.1	s	PC3	11	F	0.9367588933	ALAS1	9.9880083134	9.0140204703	9.9880083134
3 PC33G.1	s	PC3	11	G	0.9249011858	ALAS1	9.8131916312	8.8392037881	9.8131916312
3 PC34A.1	s	PC3	12	A	0.5849802372	ALAS1	10.4922215764	9	10.4922215764
3 PC34B.1	s	PC3	12	B	0.8616600791	ALAS1	10.0000162166	8.5077946402	10.0000162166
3 PC34C.1	s	PC3	12	C	0.9130434783	ALAS1	8.1926612945	6.7004397181	8.1926612945
3 PC34D.1	s	PC3	12	D	0.8774703557	ALAS1	10.3345719198	8.8423503434	10.3345719198
3 PC34E.1	s	PC3	12	E	0.7272727273	ALAS1	8.7776237952	7.2854022189	8.7776237952
3 PC34F.1	s	PC3	12	F	0.6798418972	ALAS1	9.926849804	8.4346282276	9.926849804
3 PC34G.1	s	PC3	12	G	0.8458498024	ALAS1	9.926849804	8.4346282276	9.926849804
3 PC35A.1	g2/m	PC3	13	A	0.9051383399	ALAS1	11.5994791017	8.8073549221	11.5994791017
3 PC35B.1	g2/m	PC3	13	B	0.9209486166	ALAS1	11.9214071965	9.1292830169	11.9214071965
3 PC35C.1	g2/m	PC3	13	C	0.7549407115	ALAS1	7.5994791017	4.8073549221	7.5994791017
3 PC35E.1	g2/m	PC3	13	E	0.814229249	ALAS1	8.836518299	6.0443941194	8.836518299
3 PC35F.1	g2/m	PC3	13	F	0.5770750988	ALAS1	9.5603085044	6.7681843248	9.5603085044
3 PC35G.1	g2/m	PC3	13	G	0.5335968379	ALAS1	7.836518299	5.0443941194	7.836518299
3 PC36A.1	g2/m	PC3	14	A	0.7035573123	ALAS1	8.8029994381	6.2479275134	8.8029994381
3 PC36B.1	g2/m	PC3	14	B	0.9565217391	ALAS1	11.7448964835	9.1898245589	11.7448964835
3 PC36C.1	g2/m	PC3	14	C	0.6007905138	ALAS1	0	2.3219280949	2.6650236843
3 PC36D.1	g2/m	PC3	14	D	0.652173913	ALAS1	7.9473893474	5.3923174228	7.9473893474
3 PC36E.1	g2/m	PC3	14	E	0.7035573123	ALAS1	10.2693174423	7.7142455177	10.2693174423
3 PC3AA.1	g0/g1	PC3	15	A	0.8102766798	ALAS1	10.7498937816	9.7108064337	10.7498937816
3 PC3AC.1	g0/g1	PC3	15	C	0.6916996047	ALAS1	9.3058738886	8.2667865407	9.3058738886
3 PC3AD.1	g0/g1	PC3	15	D	0.7549407115	ALAS1	11.2630890221	10.2240016742	11.2630890221
3 PC3AE.1	g0/g1	PC3	15	E	0.6837944664	ALAS1	9.9429691937	8.9038818457	9.9429691937
3 PC3AF.1	s	PC3	15	F	0.790513834	ALAS1	10.1449958565	9.1059085086	10.1449958565
3 PC3AG.1	s	PC3	15	G	0.9051383399	ALAS1	9.4944145682	8.4553272203	9.4944145682
3 PC3AH.1	g2/m	PC3	15	H	0.7509881423	ALAS1	11.2227227294	10.1836353815	11.2227227294
3 PC3BC.1	g0/g1	PC3	16	C	0.7154150198	ALAS1	11.4755691938	9.7862696276	11.4755691938
3 PC3BE.1	g0/g1	PC3	16	E	0.7272727273	ALAS1	10.0246899209	8.3353903547	10.0246899209
3 PC3BG.1	s	PC3	16	G	0.9209486166	ALAS1	10.1029274952	8.413627929	10.1029274952
4 H91B.1	g0/g1	H9	1	B	0.9249011858	ALAS1	8.8381739877	7.8641861447	8.8381739877
4 H91C.1	g0/g1	H9	1	C	0.628458498	ALAS1	0	2.8073549221	3.7813427651
4 H91D.1	g0/g1	H9	1	D	0.8418972332	ALAS1	6.9739878431	6	6.9739878431
4 H91E.1	g0/g1	H9	1	E	0.9328063241	ALAS1	9.0074108446	8.0334230015	9.0074108446
4 H91F.1	g0/g1	H9	1	F	0.8300395257	ALAS1	7.7421721678	6.7681843248	7.7421721678
4 H91G.1	g0/g1	H9	1	G	0.95256917	ALAS1	10.3004173302	9.3264294871	10.3004173302
4 H94A.1	s	H9	2	A	0.9249011858	ALAS1	9.774887743	8.8008998999	9.774887743
4 H94B.1	s	H9	2	B	0.6403162055	ALAS1	0	2.8073549221	3.7813427651
4 H94C.1	s	H9	2	C	0.9130434783	ALAS1	9.3705926242	8.3966047812	9.3705926242
4 H94D.1	s	H9	2	D	0.7272727273	ALAS1	8.9223550746	7.9483672316	8.9223550746
4 H94E.1	s	H9	2	E	0.9407114625	ALAS1	9.555188425	8.5812005819	9.555188425
4 H94F.1	s	H9	2	F	0.9446640316	ALAS1	10.7989465836	9.8249587405	10.7989465836
4 H94G.1	s	H9	2	G	0.7786561265	ALAS1	0	3.4594316186	4.4334194617
4 H96A.1	g2/m	H9	4	A	0.9249011858	ALAS1	9.4936240959	8.5196362528	9.4936240959
4 H96B.1	g2/m	H9	4	B	0.9209486166	ALAS1	8.8868771793	7.9128893362	8.8868771793
4 H96C.1	g2/m	H9	4	C	0.9446640316	ALAS1	9.8131916312	8.8392037881	9.8131916312
4 H96D.1	g2/m	H9	4	D	0.743083004	ALAS1	0	3.3219280949	4.295915938
4 H96E.1	g2/m	H9	4	E	0.7984189723	ALAS1	9.8868771793	8.9128893362	9.8868771793
4 H96F.1	g2/m	H9	4	F	0.9249011858	ALAS1	9.5324085563	8.5584207133	9.5324085563
4 H96G.1	g2/m	H9	4	G	0.9209486166	ALAS1	8.9281841535	7.9541963104	8.9281841535
4 MB1A.1	g0/g1	MB	5	A	0.766798419	ALAS1	0	4.0874628413	5.0614506843
4 MB1B.1	g0/g1	MB	5	B	0.4624505929	ALAS1	0	1	1.9739878431
4 MB1C.1	g0/g1	MB	5	C	0.3083003953	ALAS1	0	1.5849625007	2.5589503438
4 MB1E.1	g0/g1	MB	5	E	0.4110671937	ALAS1	8.5285766947	7.5545888517	8.5285766947
4 MB1F.1	g0/g1	MB	5	F	0.5612648221	ALAS1	0	0	0.9739878431
4 MB1G.1	g0/g1	MB	5	G	0.6403162055	ALAS1	0	3	3.9739878431
4 MB2A.1	g0/g1	MB	6	A	0.6007905138	ALAS1	9.4727266074	8.2992080184	9.4727266074
4 MB2B.1	g0/g1	MB	6	B	0.6837944664	ALAS1	9.3633431479	8.1898245589	9.3633431479
4 MB2D.1	g0/g1	MB	6	D	0.2924901186	ALAS1	7.2396077795	6.0660891905	7.2396077795
4 MB2E.1	g0/g1	MB	6	E	0.3833992095	ALAS1	0	2	3.5733662721
4 MB2G.1	g0/g1	MB	6	G	0.7391304348	ALAS1	0	2.5849625007	4.1583287728
4 MB3A.1	s	MB	7	A	0.2648221344	ALAS1	0	2.3219280949	3.3609147843
4 MB3B.1	s	MB	7	B	0.5691699605	ALAS1	0	0	1.0389866894
4 MB3E.1	s	MB	7	E	0.4150197628	ALAS1	0	2.5849625007	3.6239491901
4 MB3G.1	s	MB	7	G	0.6837944664	ALAS1	0	2.3219280949	3.3609147843
4 MB4A.1	s	MB	8	A	0.8339920949	ALAS1	0	3	3.9739878431
4 MB4B.1	s	MB	8	B	0.628458498	ALAS1	0	2.3219280949	3.295915938
4 MB4C.1	s	MB	8	C	0.442687747	ALAS1	0	2	2.9739878431
4 MB4D.1	s	MB	8	D	0.7075098814	ALAS1	8.0400770335	7.0660891905	8.0400770335
4 MB4E.1	s	MB	8	E	0.7351778656	ALAS1	8.7877690343	7.8137811912	8.7877690343
4 MB4F.1	s	MB	8	F	0.6403162055	ALAS1	8.1135391955	7.1395513524	8.1135391955
4 MB5A.1	g2/m	MB	9	A	0.2924901186	ALAS1	0	2	2
4 MB5B.1	g2/m	MB	9	B	0.347826087	ALAS1	0	3	3
4 MB5C.1	g2/m	MB	9	C	0.7075098814	ALAS1	7.536799416	7.8392037881	7.536799416
4 MB5E.1	g2/m	MB	9	E	0.3873517787	ALAS1	0	2.8073549221	2.8073549221
4 MB5G.1	g2/m	MB	9	G	0.8695652174	ALAS1	9.1733290589	9.475733431	9.1733290589
4 MB6B.1	g2/m	MB	10	B	0.7786561265	ALAS1	9.1338591798	8.1598713368	9.1338591798
4 MB6C.1	g2/m	MB	10	C	0.8418972332	ALAS1	0	2	2.9739878431
4 MB6D.1	g2/m	MB	10	D	0.652173913	ALAS1	0	1.5849625007	2.5589503438
4 MB6E.1	g2/m	MB	10	E	0.790513834	ALAS1	0	1.5849625007	2.5589503438
4 PC33A.1	s	PC3	11	A	0.9328063241	ALAS1	10.7602574707	9.7862696276	10.7602574707
4 PC33D.1	s	PC3	11	D	0.8221343874	ALAS1	9.7973550831	8.82336724	9.7973550831
4 PC33F.1	s	PC3	11	F	0.9367588933	ALAS1	8.072019926	7.098032083	8.072019926
4 PC33G.1	s	PC3	11	G	0.9486166008	ALAS1	10.6639858145	9.6899979714	10.6639858145
4 PC34A.1	s	PC3	12	A	0.9367588933	ALAS1	9.7065406972	8.2143191208	9.7065406972
4 PC34B.1	s	PC3	12	B	0.7114624506	ALAS1	8.849773581	7.3575520046	8.849773581
4 PC34C.1	s	PC3	12	C	0.8023715415	ALAS1	10.4376654127	8.9454438364	10.4376654127
4 PC34D.1	s	PC3	12	D	0.7391304348	ALAS1	9.9100740912	8.4178525149	9.9100740912
4 PC34E.1	s	PC3	12	E	0.7628458498	ALAS1	9.1360777661	7.6438561898	9.1360777661
4 PC34F.1	s	PC3	12	F	0.9169960474	ALAS1	7.5796844176	6.0874628413	7.5796844176
4 PC34G.1	s	PC3	12	G	0.6600790514	ALAS1	9.475215151	7.9829935747	9.475215151
4 PC35A.1	g2/m	PC3	13	A	0.766798419	ALAS1	13.1330869438	10.3409627643	13.1330869438
4 PC35B.1	g2/m	PC3	13	B	0.7747035573	ALAS1	10.5132233683	7.7210991887	10.5132233683
4 PC35C.1	g2/m	PC3	13	C	0.8458498024	ALAS1	9.5994791017	6.8073549221	9.5994791017
4 PC35D.1	g2/m	PC3	13	D	0.4940711462	ALAS1	0	2.5849625007	2.8958403149
4 PC35F.1	g2/m	PC3	13	F	0.6363636364	ALAS1	8.7921241796	6	8.7921241796
4 PC35G.1	g2/m	PC3	13	G	0.8695652174	ALAS1	12.1452710051	9.3531468255	12.1452710051
4 PC36A.1	g2/m	PC3	14	A	0.7351778656	ALAS1	8.5092682351	5.9541963104	8.5092682351
4 PC36B.1	g2/m	PC3	14	B	0.6403162055	ALAS1	9.1400344254	6.5849625007	9.1400344254
4 PC36C.1	g2/m	PC3	14	C	0.743083004	ALAS1	10.0062830365	7.4512111118	10.0062830365
4 PC36D.1	g2/m	PC3	14	D	0.8023715415	ALAS1	10.4739351619	7.9188632373	10.4739351619
4 PC36E.1	g2/m	PC3	14	E	0.7351778656	ALAS1	9.2829923792	6.7279204546	9.2829923792
4 PC36F.1	g2/m	PC3	14	F	0.5691699605	ALAS1	9.5884949262	7.0334230015	9.5884949262
4 PC3AA.1	g0/g1	PC3	15	A	0.766798419	ALAS1	11.7746433718	10.7355560239	11.7746433718
4 PC3AB.1	g0/g1	PC3	15	B	0.7549407115	ALAS1	10.74644648	9.7073591321	10.74644648
4 PC3AC.1	g0/g1	PC3	15	C	0.743083004	ALAS1	10.0834814673	9.0443941194	10.0834814673
4 PC3AD.1	g0/g1	PC3	15	D	0.7470355731	ALAS1	10.2214817013	9.1823943534	10.2214817013
4 PC3BD.1	g0/g1	PC3	16	D	0.8537549407	ALAS1	8.9654239715	7.2761244053	8.9654239715
4 PC3BH.1	g2/m	PC3	16	H	0.256916996	ALAS1	0	0	0.9421630173
5 H91B.1	g0/g1	H9	1	B	0.8695652174	ALAS1	0	2.3219280949	3.295915938
5 H91C.1	g0/g1	H9	1	C	0.8458498024	ALAS1	9.3960526092	8.4220647662	9.3960526092
5 H91D.1	g0/g1	H9	1	D	0.5533596838	ALAS1	0	2	2.9739878431
5 H91E.1	g0/g1	H9	1	E	0.8300395257	ALAS1	0	1	1.9739878431
5 H91F.1	g0/g1	H9	1	F	0.9011857708	ALAS1	10.8272973985	9.8533095554	10.8272973985
5 H91G.1	g0/g1	H9	1	G	0.6798418972	ALAS1	0	2.5849625007	3.5589503438
5 H94A.1	s	H9	2	A	0.9288537549	ALAS1	8.6604883702	7.6865005272	8.6604883702
5 H94B.1	s	H9	2	B	0.7826086957	ALAS1	9.4896876813	8.5156998383	9.4896876813
5 H94C.1	s	H9	2	C	0.6007905138	ALAS1	5.6744275612	4.7004397181	5.6744275612
5 H94D.1	s	H9	2	D	0.7628458498	ALAS1	8.8808784387	7.9068905956	8.8808784387
5 H94E.1	s	H9	2	E	0.3794466403	ALAS1	6.10327086	5.1292830169	6.10327086
5 H94F.1	s	H9	2	F	0.628458498	ALAS1	0	3.7004397181	4.6744275612
5 H94G.1	s	H9	2	G	0.3083003953	ALAS1	0	2.5849625007	3.5589503438
5 H96A.1	g2/m	H9	4	A	0.8972332016	ALAS1	9.6604883702	8.6865005272	9.6604883702
5 H96B.1	g2/m	H9	4	B	0.7470355731	ALAS1	8.1439128445	7.1699250014	8.1439128445
5 H96C.1	g2/m	H9	4	C	0.5019762846	ALAS1	0	2.5849625007	3.5589503438
5 H96D.1	g2/m	H9	4	D	0.6007905138	ALAS1	0	1.5849625007	2.5589503438
5 H96E.1	g2/m	H9	4	E	0.4861660079	ALAS1	6.1834412087	5.2094533656	6.1834412087
5 H96F.1	g2/m	H9	4	F	0.5217391304	ALAS1	7.7019082976	6.7279204546	7.7019082976
5 H96G.1	g2/m	H9	4	G	0.9169960474	ALAS1	8.8257368845	7.8517490414	8.8257368845
5 MB1A.1	g0/g1	MB	5	A	0.652173913	ALAS1	7.5285766947	6.5545888517	7.5285766947
5 MB1B.1	g0/g1	MB	5	B	0.766798419	ALAS1	7.10327086	6.1292830169	7.10327086
5 MB1C.1	g0/g1	MB	5	C	0.2213438735	ALAS1	0	0	0.9739878431
5 MB1E.1	g0/g1	MB	5	E	0.9130434783	ALAS1	0	1.5849625007	2.5589503438
5 MB1F.1	g0/g1	MB	5	F	0.8300395257	ALAS1	0	2.5849625007	3.5589503438
5 MB1G.1	g0/g1	MB	5	G	0.8260869565	ALAS1	7.4975497991	6.5235619561	7.4975497991
5 MB2A.1	g0/g1	MB	6	A	0.743083004	ALAS1	5.8739583072	4.7004397181	5.8739583072
5 MB2B.1	g0/g1	MB	6	B	0.6363636364	ALAS1	6.0314995842	4.8579809951	6.0314995842
5 MB2C.1	g0/g1	MB	6	C	0.4664031621	ALAS1	0	0	1.5733662721
5 MB2D.1	g0/g1	MB	6	D	0.4229249012	ALAS1	0	2	3.5733662721
5 MB2E.1	g0/g1	MB	6	E	0.8260869565	ALAS1	7.845943931	6.672425342	7.845943931
5 MB3B.1	s	MB	7	B	0.9249011858	ALAS1	10.1020556011	9.2854022189	10.1020556011
5 MB3D.1	s	MB	7	D	0.371541502	ALAS1	0	1.5849625007	2.6239491901
5 MB3F.1	s	MB	7	F	0.2648221344	ALAS1	0	2	3.0389866894
5 MB3G.1	s	MB	7	G	0.4782608696	ALAS1	8.401615883	7.5849625007	8.401615883
5 MB4A.1	s	MB	8	A	0.5415019763	ALAS1	0	1	1.9739878431
5 MB4B.1	s	MB	8	B	0.3913043478	ALAS1	0	1.5849625007	2.5589503438
5 MB4C.1	s	MB	8	C	0.8577075099	ALAS1	10.2777685912	9.3037807482	10.2777685912
5 MB4D.1	s	MB	8	D	0.8577075099	ALAS1	8.6950870318	7.7210991887	8.6950870318
5 MB4E.1	s	MB	8	E	0.233201581	ALAS1	0	1	1.9739878431
5 MB4F.1	s	MB	8	F	0.8023715415	ALAS1	5.6744275612	4.7004397181	5.6744275612
5 MB5A.1	g2/m	MB	9	A	0.8418972332	ALAS1	0	1.5849625007	1.5849625007
5 MB5B.1	g2/m	MB	9	B	0.8853754941	ALAS1	0	4.6438561898	4.3414518177
5 MB5C.1	g2/m	MB	9	C	0.6363636364	ALAS1	7.4390626143	7.7414669864	7.4390626143
5 MB5D.1	g2/m	MB	9	D	0.8023715415	ALAS1	8.3840961551	8.6865005272	8.3840961551
5 MB5E.1	g2/m	MB	9	E	0.5138339921	ALAS1	6.8675206293	7.1699250014	6.8675206293
5 MB5F.1	g2/m	MB	9	F	0.6758893281	ALAS1	8.1733290589	8.475733431	8.1733290589
5 MB5G.1	g2/m	MB	9	G	0.8774703557	ALAS1	6.2825581286	6.5849625007	6.2825581286
5 MB6A.1	g2/m	MB	10	A	0.8616600791	ALAS1	9.066744984	8.0927571409	9.066744984
5 MB6B.1	g2/m	MB	10	B	0.837944664	ALAS1	6.646413185	5.672425342	6.646413185
5 MB6C.1	g2/m	MB	10	C	0.8814229249	ALAS1	6.9739878431	6	6.9739878431
5 MB6D.1	g2/m	MB	10	D	0.3675889328	ALAS1	6.0614506843	5.0874628413	6.0614506843
5 PC33A.1	s	PC3	11	A	0.766798419	ALAS1	10.0211117552	9.0471239121	10.0211117552
5 PC33B.1	s	PC3	11	B	0.9446640316	ALAS1	8.874854651	7.900866808	8.874854651
5 PC33C.1	s	PC3	11	C	0.7509881423	ALAS1	10.6569824267	9.6829945837	10.6569824267
5 PC33D.1	s	PC3	11	D	0.9169960474	ALAS1	6.4975497991	5.5235619561	6.4975497991
5 PC33E.1	s	PC3	11	E	0.7509881423	ALAS1	8.819477894	7.8454900509	8.819477894
5 PC33F.1	s	PC3	11	F	0.7272727273	ALAS1	8.6813469751	7.7073591321	8.6813469751
5 PC33G.1	s	PC3	11	G	0.4150197628	ALAS1	0	1.5849625007	2.5589503438
5 PC34A.1	s	PC3	12	A	0.8498023715	ALAS1	9.7729923465	8.2807707701	9.7729923465
5 PC34B.1	s	PC3	12	B	0.7391304348	ALAS1	12.373335537	10.8811139607	12.373335537
5 PC34C.1	s	PC3	12	C	0.7391304348	ALAS1	10.1575574935	8.6653359172	10.1575574935
5 PC34D.1	s	PC3	12	D	0.7154150198	ALAS1	10.0658687638	8.5736471875	10.0658687638
5 PC34E.1	s	PC3	12	E	0.6798418972	ALAS1	8.6111626491	7.1189410727	8.6111626491
5 PC34F.1	s	PC3	12	F	0.6956521739	ALAS1	7.7960023245	6.3037807482	7.7960023245
5 PC34G.1	s	PC3	12	G	0.5889328063	ALAS1	6.6621465778	5.1699250014	6.6621465778
5 PC35A.1	g2/m	PC3	13	A	0.7628458498	ALAS1	10.6186726669	7.8265484873	10.6186726669
5 PC35B.1	g2/m	PC3	13	B	0.9565217391	ALAS1	12.0565667798	9.2644426002	12.0565667798
5 PC35C.1	g2/m	PC3	13	C	0.8774703557	ALAS1	10.3390186395	7.5468944599	10.3390186395
5 PC35D.1	g2/m	PC3	13	D	0.6205533597	ALAS1	9.8255471811	7.0334230015	9.8255471811
5 PC35E.1	g2/m	PC3	13	E	0.9604743083	ALAS1	13.3817753261	10.5896511465	13.3817753261
5 PC35G.1	g2/m	PC3	13	G	0.6126482213	ALAS1	8.7921241796	6	8.7921241796
5 PC36A.1	g2/m	PC3	14	A	0.9565217391	ALAS1	11.9538156166	9.3987436919	11.9538156166
5 PC36B.1	g2/m	PC3	14	B	0.6324110672	ALAS1	11.4192580693	8.8641861447	11.4192580693
5 PC36C.1	g2/m	PC3	14	C	0.7944664032	ALAS1	10.6997301675	8.1446582428	10.6997301675
5 PC36D.1	g2/m	PC3	14	D	0.7865612648	ALAS1	11.4649650084	8.9098930838	11.4649650084
5 PC36E.1	g2/m	PC3	14	E	0.837944664	ALAS1	11.8926938267	9.337621902	11.8926938267
5 PC36F.1	g2/m	PC3	14	F	0.7391304348	ALAS1	11.2999057622	8.7448338375	11.2999057622
5 PC36G.1	g2/m	PC3	14	G	0.8932806324	ALAS1	11.4315888712	8.8765169466	11.4315888712
5 PC3AC.1	g0/g1	PC3	15	C	0.7628458498	ALAS1	10.709743597	9.6706562491	10.709743597
5 PC3AD.1	g0/g1	PC3	15	D	0.6916996047	ALAS1	10.6482660861	9.6091787381	10.6482660861
5 PC3AE.1	g0/g1	PC3	15	E	0.7509881423	ALAS1	10.3058738886	9.2667865407	10.3058738886
5 PC3AF.1	s	PC3	15	F	0.743083004	ALAS1	9.6793322841	8.6402449362	9.6793322841
5 PC3AG.1	s	PC3	15	G	0.743083004	ALAS1	8.7670078025	7.7279204546	8.7670078025
5 PC3BB.1	g0/g1	PC3	16	B	0.7351778656	ALAS1	10.2742620669	8.5849625007	10.2742620669
5 PC3BC.1	g0/g1	PC3	16	C	0.5652173913	ALAS1	7.081616989	5.3923174228	7.081616989
5 PC3BD.1	g0/g1	PC3	16	D	0.3003952569	ALAS1	0	1	1.9421630173
5 PC3BE.1	g0/g1	PC3	16	E	0.5691699605	ALAS1	7.4966544883	5.8073549221	7.4966544883
5 PC3BF.1	s	PC3	16	F	0.4664031621	ALAS1	0	3	3.9421630173
5 PC3BG.1	s	PC3	16	G	0.7272727273	ALAS1	8.8987529318	7.2094533656	8.8987529318
6 H91A.1	g0/g1	H9	1	A	0.837944664	ALAS1	8.4169313389	7.4429434958	8.4169313389
6 H91B.1	g0/g1	H9	1	B	0.8853754941	ALAS1	8.8381739877	7.8641861447	8.8381739877
6 H91C.1	g0/g1	H9	1	C	0.8023715415	ALAS1	0	3.4594316186	4.4334194617
6 H91D.1	g0/g1	H9	1	D	0.8063241107	ALAS1	8.2123925824	7.2384047393	8.2123925824
6 H91E.1	g0/g1	H9	1	E	0.6877470356	ALAS1	0	0	0.9739878431
6 H91F.1	g0/g1	H9	1	F	0.9249011858	ALAS1	9.5776141881	8.603626345	9.5776141881
6 H91G.1	g0/g1	H9	1	G	0.8102766798	ALAS1	0	2.5849625007	3.5589503438
6 H94A.1	s	H9	2	A	0.9209486166	ALAS1	9.3576921355	8.3837042925	9.3576921355
6 H94B.1	s	H9	2	B	0.8260869565	ALAS1	9.6882333607	8.7142455177	9.6882333607
6 H94C.1	s	H9	2	C	0.8932806324	ALAS1	10.9935785714	10.0195907284	10.9935785714
6 H94D.1	s	H9	2	D	0.6245059289	ALAS1	7.4169313389	6.4429434958	7.4169313389
6 H94E.1	s	H9	2	E	0.5059288538	ALAS1	0	1.5849625007	2.5589503438
6 H94F.1	s	H9	2	F	0.8181818182	ALAS1	7.8688056064	6.8948177633	7.8688056064
6 H94G.1	s	H9	2	G	0.5454545455	ALAS1	8.2868707983	7.3128829553	8.2868707983
6 H96A.1	g2/m	H9	4	A	0.8814229249	ALAS1	8.9907961308	8.0168082877	8.9907961308
6 H96B.1	g2/m	H9	4	B	0.6719367589	ALAS1	8.0292702786	7.0552824355	8.0292702786
6 H96C.1	g2/m	H9	4	C	0.3596837945	ALAS1	0	1.5849625007	2.5589503438
6 H96D.1	g2/m	H9	4	D	0.8498023715	ALAS1	6.295915938	5.3219280949	6.295915938
6 H96F.1	g2/m	H9	4	F	0.2885375494	ALAS1	0	2.5849625007	3.5589503438
6 H96G.1	g2/m	H9	4	G	0.6996047431	ALAS1	9.0238363925	8.0498485495	9.0238363925
6 MB1A.1	g0/g1	MB	5	A	0.7747035573	ALAS1	6.3315398477	5.3575520046	6.3315398477
6 MB1B.1	g0/g1	MB	5	B	0.6956521739	ALAS1	0	3.5849625007	4.5589503438
6 MB1C.1	g0/g1	MB	5	C	0.6086956522	ALAS1	8.268608592	7.2946207489	8.268608592
6 MB1E.1	g0/g1	MB	5	E	0.8735177866	ALAS1	9.6882333607	8.7142455177	9.6882333607
6 MB1F.1	g0/g1	MB	5	F	0.7786561265	ALAS1	6.8808784387	5.9068905956	6.8808784387
6 MB1G.1	g0/g1	MB	5	G	0.5928853755	ALAS1	8.1834412087	7.2094533656	8.1834412087
6 MB2A.1	g0/g1	MB	6	A	0.8260869565	ALAS1	9.1735185891	8	9.1735185891
6 MB2B.1	g0/g1	MB	6	B	0.604743083	ALAS1	8.2503341861	7.0768155971	8.2503341861
6 MB2C.1	g0/g1	MB	6	C	0.6996047431	ALAS1	10.1735185891	9	10.1735185891
6 MB2D.1	g0/g1	MB	6	D	0.5098814229	ALAS1	7.3434435905	6.1699250014	7.3434435905
6 MB2E.1	g0/g1	MB	6	E	0.8260869565	ALAS1	0	2.3219280949	3.895294367
6 MB2F.1	g0/g1	MB	6	F	0.6679841897	ALAS1	9.2449809516	8.0714623626	9.2449809516
6 MB2G.1	g0/g1	MB	6	G	0.5375494071	ALAS1	0	1	2.5733662721
6 MB3B.1	s	MB	7	B	0.4071146245	ALAS1	0	1	2.0389866894
6 MB3D.1	s	MB	7	D	0.8181818182	ALAS1	8.4165662245	7.5999128422	8.4165662245
6 MB3E.1	s	MB	7	E	0.9130434783	ALAS1	8.1204341304	7.3037807482	8.1204341304
6 MB3G.1	s	MB	7	G	0.395256917	ALAS1	0	2.3219280949	3.3609147843
6 MB4A.1	s	MB	8	A	0.9169960474	ALAS1	11.5514166711	10.577428828	11.5514166711
6 MB4B.1	s	MB	8	B	0.8339920949	ALAS1	9.158863186	8.1848753429	9.158863186
6 MB4C.1	s	MB	8	C	0.5019762846	ALAS1	0	2.8073549221	3.7813427651
6 MB4D.1	s	MB	8	D	0.2173913043	ALAS1	0	1	1.9739878431
6 MB4E.1	s	MB	8	E	0.8181818182	ALAS1	8.1338591798	7.1598713368	8.1338591798
6 MB4F.1	s	MB	8	F	0.7391304348	ALAS1	6.2593900619	5.2854022189	6.2593900619
6 MB5A.1	g2/m	MB	9	A	0.7312252964	ALAS1	8.4723826875	8.7747870596	8.4723826875
6 MB5B.1	g2/m	MB	9	B	0.4466403162	ALAS1	0	1.5849625007	1.5849625007
6 MB5C.1	g2/m	MB	9	C	0.5731225296	ALAS1	5.4255160825	5.7279204546	5.4255160825
6 MB5F.1	g2/m	MB	9	F	0.8577075099	ALAS1	0	4.9068905956	4.6044862235
6 MB5G.1	g2/m	MB	9	G	0.8695652174	ALAS1	0	3.9068905956	3.9068905956
6 MB6A.1	g2/m	MB	10	A	0.9328063241	ALAS1	7.5886976872	6.6147098441	7.5886976872
6 MB6B.1	g2/m	MB	10	B	0.8300395257	ALAS1	7.6033444631	6.6293566201	7.6033444631
6 MB6C.1	g2/m	MB	10	C	0.8972332016	ALAS1	7.8068778572	6.8328900142	7.8068778572
6 MB6D.1	g2/m	MB	10	D	0.8774703557	ALAS1	7.4817824833	6.5077946402	7.4817824833
6 MB6E.1	g2/m	MB	10	E	0.9169960474	ALAS1	7.4002525978	6.4262647547	7.4002525978
6 PC33A.1	s	PC3	11	A	0.9446640316	ALAS1	10.795761825	9.821773982	10.795761825
6 PC33B.1	s	PC3	11	B	0.9288537549	ALAS1	9.5813181568	8.6073303137	9.5813181568
6 PC33D.1	s	PC3	11	D	0.7470355731	ALAS1	9.4002525978	8.4262647547	9.4002525978
6 PC33E.1	s	PC3	11	E	0.7154150198	ALAS1	7.3315398477	6.3575520046	7.3315398477
6 PC33F.1	s	PC3	11	F	0.790513834	ALAS1	9.907678498	8.933690655	9.907678498
6 PC33G.1	s	PC3	11	G	0.7747035573	ALAS1	10.646413185	9.672425342	10.646413185
6 PC34A.1	s	PC3	12	A	0.6996047431	ALAS1	10.3779179497	8.8856963733	10.3779179497
6 PC34B.1	s	PC3	12	B	0.9407114625	ALAS1	9.4522235084	7.9600019321	9.4522235084
6 PC34C.1	s	PC3	12	C	0.9288537549	ALAS1	8.5796844176	7.0874628413	8.5796844176
6 PC34D.1	s	PC3	12	D	0.6600790514	ALAS1	7.2471090785	5.7548875022	7.2471090785
6 PC34E.1	s	PC3	12	E	0.7114624506	ALAS1	8.5475040119	7.0552824355	8.5475040119
6 PC34F.1	s	PC3	12	F	0.9604743083	ALAS1	10.7937177713	9.301496195	10.7937177713
6 PC34G.1	s	PC3	12	G	0.5849802372	ALAS1	6.1926612945	4.7004397181	6.1926612945
6 PC35B.1	g2/m	PC3	13	B	0.9723320158	ALAS1	12.6376142305	9.8454900509	12.6376142305
6 PC35C.1	g2/m	PC3	13	C	0.9486166008	ALAS1	11.3920370218	8.5999128422	11.3920370218
6 PC35D.1	g2/m	PC3	13	D	0.7312252964	ALAS1	11.439582606	8.6474584265	11.439582606
6 PC35E.1	g2/m	PC3	13	E	0.9446640316	ALAS1	11.4431758708	8.6510516912	11.4431758708
6 PC35F.1	g2/m	PC3	13	F	0.7154150198	ALAS1	10.0495120223	7.2573878427	10.0495120223
6 PC35G.1	g2/m	PC3	13	G	0.7075098814	ALAS1	11.1887289608	8.3966047812	11.1887289608
6 PC36A.1	g2/m	PC3	14	A	0.8577075099	ALAS1	11.500515761	8.9454438364	11.500515761
6 PC36C.1	g2/m	PC3	14	C	0.976284585	ALAS1	12.7237440428	10.1686721181	12.7237440428
6 PC36D.1	g2/m	PC3	14	D	0.7865612648	ALAS1	10.6265342872	8.0714623626	10.6265342872
6 PC36E.1	g2/m	PC3	14	E	0.7509881423	ALAS1	11.3429744841	8.7879025594	11.3429744841
6 PC36F.1	g2/m	PC3	14	F	0.8023715415	ALAS1	10.9602133878	8.4051414631	10.9602133878
6 PC36G.1	g2/m	PC3	14	G	0.4308300395	ALAS1	8.6843549416	6.1292830169	8.6843549416
6 PC3AA.1	g0/g1	PC3	15	A	0.7509881423	ALAS1	10.2189964379	9.17990909	10.2189964379
6 PC3AB.1	g0/g1	PC3	15	B	0.7351778656	ALAS1	11.0433078142	10.0042204663	11.0433078142
6 PC3AC.1	g0/g1	PC3	15	C	0.7470355731	ALAS1	11.5840517807	10.5449644328	11.5840517807
6 PC3AD.1	g0/g1	PC3	15	D	0.6916996047	ALAS1	10.6611391674	9.6220518195	10.6611391674
6 PC3AE.1	g0/g1	PC3	15	E	0.5652173913	ALAS1	9.8072716727	8.7681843248	9.8072716727
6 PC3AF.1	s	PC3	15	F	0.7549407115	ALAS1	9.8237221935	8.7846348456	9.8237221935
6 PC3AG.1	s	PC3	15	G	0.7628458498	ALAS1	9.5229031252	8.4838157773	9.5229031252
6 PC3BA.1	g0/g1	PC3	16	A	0.5691699605	ALAS1	11.2496324004	9.5603328342	11.2496324004
6 PC3BB.1	g0/g1	PC3	16	B	0.7865612648	ALAS1	11.5379225066	9.8486229404	11.5379225066
6 PC3BC.1	g0/g1	PC3	16	C	0.6442687747	ALAS1	10.6694391438	8.9801395776	10.6694391438
6 PC3BD.1	g0/g1	PC3	16	D	0.5296442688	ALAS1	8.0291495691	6.3398500029	8.0291495691
6 PC3BE.1	g0/g1	PC3	16	E	0.5968379447	ALAS1	11.756733927	10.0674343608	11.756733927
6 PC3BF.1	s	PC3	16	F	0.7707509881	ALAS1	10.0380277204	8.3487281542	10.0380277204
7 H91A.1	g0/g1	H9	1	A	0.9328063241	ALAS1	10.0454502056	9.0714623626	10.0454502056
7 H91B.1	g0/g1	H9	1	B	0.8656126482	ALAS1	9.2407743838	8.2667865407	9.2407743838
7 H91C.1	g0/g1	H9	1	C	0.743083004	ALAS1	7.3833787792	6.4093909361	7.3833787792
7 H91D.1	g0/g1	H9	1	D	0.7628458498	ALAS1	0	3.3219280949	4.295915938
7 H91E.1	g0/g1	H9	1	E	0.7509881423	ALAS1	8.3833787792	7.4093909361	8.3833787792
7 H91F.1	g0/g1	H9	1	F	0.5928853755	ALAS1	0	2.8073549221	3.7813427651
7 H91G.1	g0/g1	H9	1	G	0.6561264822	ALAS1	0	1.5849625007	2.5589503438
7 H94A.1	s	H9	2	A	0.8537549407	ALAS1	9.3791293062	8.4051414631	9.3791293062
7 H94B.1	s	H9	2	B	0.9328063241	ALAS1	9.8100381981	8.8360503551	9.8100381981
7 H94C.1	s	H9	2	C	0.7470355731	ALAS1	6.10327086	5.1292830169	6.10327086
7 H94D.1	s	H9	2	D	0.628458498	ALAS1	7.9512677666	6.9772799235	7.9512677666
7 H94E.1	s	H9	2	E	0.233201581	ALAS1	0	1.5849625007	2.5589503438
7 H94F.1	s	H9	2	F	0.4545454545	ALAS1	0	3.3219280949	4.295915938
7 H95C.1	g2/m	H9	3	C	0.4901185771	ALAS1	0	3.7004397181	4.673570499
7 H96A.1	g2/m	H9	4	A	0.9011857708	ALAS1	9.1288059521	8.1548181091	9.1288059521
7 H96B.1	g2/m	H9	4	B	0.9407114625	ALAS1	10.3533662101	9.3793783671	10.3533662101
7 H96C.1	g2/m	H9	4	C	0.4822134387	ALAS1	0	2.3219280949	3.295915938
7 H96D.1	g2/m	H9	4	D	0.4782608696	ALAS1	0	2.5849625007	3.5589503438
7 H96E.1	g2/m	H9	4	E	0.2648221344	ALAS1	0	2.5849625007	3.5589503438
7 H96F.1	g2/m	H9	4	F	0.4229249012	ALAS1	7.9739878431	7	7.9739878431
7 H96G.1	g2/m	H9	4	G	0.7549407115	ALAS1	10.4169313389	9.4429434958	10.4169313389
7 MB1A.1	g0/g1	MB	5	A	0.7035573123	ALAS1	0	3.3219280949	4.295915938
7 MB1B.1	g0/g1	MB	5	B	0.6996047431	ALAS1	5.4975497991	4.5235619561	5.4975497991
7 MB1C.1	g0/g1	MB	5	C	0.4110671937	ALAS1	0	1	1.9739878431
7 MB1D.1	g0/g1	MB	5	D	0.6916996047	ALAS1	0	3.1699250014	4.1439128445
7 MB1E.1	g0/g1	MB	5	E	0.6482213439	ALAS1	7.7421721678	6.7681843248	7.7421721678
7 MB1F.1	g0/g1	MB	5	F	0.7588932806	ALAS1	5.7813427651	4.8073549221	5.7813427651
7 MB1G.1	g0/g1	MB	5	G	0.8537549407	ALAS1	9.8566308924	8.8826430494	9.8566308924
7 MB2B.1	g0/g1	MB	6	B	0.3359683794	ALAS1	0	1	2.5733662721
7 MB2C.1	g0/g1	MB	6	C	0.8498023715	ALAS1	8.3333899258	7.1598713368	8.3333899258
7 MB2D.1	g0/g1	MB	6	D	0.790513834	ALAS1	0	1.5849625007	3.1583287728
7 MB2E.1	g0/g1	MB	6	E	0.3399209486	ALAS1	0	0	1.5733662721
7 MB2F.1	g0/g1	MB	6	F	0.5533596838	ALAS1	7.0561616384	5.8826430494	7.0561616384
7 MB2G.1	g0/g1	MB	6	G	0.3083003953	ALAS1	6.5310705937	5.3575520046	6.5310705937
7 MB3D.1	s	MB	7	D	0.4347826087	ALAS1	0	1	2.0389866894
7 MB3E.1	s	MB	7	E	0.7786561265	ALAS1	0	2.3219280949	3.3609147843
7 MB3F.1	s	MB	7	F	0.8221343874	ALAS1	8.0064779411	7.1898245589	8.0064779411
7 MB3G.1	s	MB	7	G	0.2727272727	ALAS1	0	1.5849625007	2.6239491901
7 MB4A.1	s	MB	8	A	0.7588932806	ALAS1	0	2.8073549221	3.7813427651
7 MB4B.1	s	MB	8	B	0.814229249	ALAS1	9.245450871	8.2714630279	9.245450871
7 MB4C.1	s	MB	8	C	0.6758893281	ALAS1	0	2	2.9739878431
7 MB4D.1	s	MB	8	D	0.8695652174	ALAS1	9.1785589873	8.2045711442	9.1785589873
7 MB4E.1	s	MB	8	E	0.814229249	ALAS1	7.7941668055	6.8201789624	7.7941668055
7 MB4F.1	s	MB	8	F	0.8418972332	ALAS1	8.8988003467	7.9248125036	8.8988003467
7 MB5A.1	g2/m	MB	9	A	0.9130434783	ALAS1	8.6283329655	8.9307373376	8.6283329655
7 MB5B.1	g2/m	MB	9	B	0.8656126482	ALAS1	0	2.5849625007	2.5849625007
7 MB5C.1	g2/m	MB	9	C	0.837944664	ALAS1	5.8675206293	6.1699250014	5.8675206293
7 MB5D.1	g2/m	MB	9	D	0.9604743083	ALAS1	8.3049259416	8.6073303137	8.3049259416
7 MB5E.1	g2/m	MB	9	E	0.2292490119	ALAS1	0	1	1
7 MB5F.1	g2/m	MB	9	F	0.8695652174	ALAS1	0	4.5235619561	4.2211575839
7 MB5G.1	g2/m	MB	9	G	0.8932806324	ALAS1	0	2.5849625007	2.5849625007
7 MB6A.1	g2/m	MB	10	A	0.8181818182	ALAS1	7.8443525626	6.8703647196	7.8443525626
7 MB6B.1	g2/m	MB	10	B	0.8181818182	ALAS1	7.295915938	6.3219280949	7.295915938
7 MB6D.1	g2/m	MB	10	D	0.8577075099	ALAS1	9.1687446975	8.1947568544	9.1687446975
7 MB6E.1	g2/m	MB	10	E	0.8932806324	ALAS1	8.8443525626	7.8703647196	8.8443525626
7 MB6F.1	g2/m	MB	10	F	0.8695652174	ALAS1	0	4.0874628413	5.0614506843
7 MB6G.1	g2/m	MB	10	G	0.442687747	ALAS1	5.6178440328	4.6438561898	5.6178440328
7 PC33C.1	s	PC3	11	C	0.9288537549	ALAS1	10.0373829244	9.0633950813	10.0373829244
7 PC33D.1	s	PC3	11	D	0.7272727273	ALAS1	6.2593900619	5.2854022189	6.2593900619
7 PC33E.1	s	PC3	11	E	0.7588932806	ALAS1	9.2914004568	8.3174126138	9.2914004568
7 PC33F.1	s	PC3	11	F	0.9565217391	ALAS1	9.8657715463	8.8917837032	9.8657715463
7 PC33G.1	s	PC3	11	G	0.7470355731	ALAS1	9.1638124019	8.1898245589	9.1638124019
7 PC34A.1	s	PC3	12	A	0.8656126482	ALAS1	10.552917508	9.0606959317	10.552917508
7 PC34B.1	s	PC3	12	B	0.9683794466	ALAS1	10.2471090785	8.7548875022	10.2471090785
7 PC34C.1	s	PC3	12	C	0.766798419	ALAS1	9.5475040119	8.0552824355	9.5475040119
7 PC34D.1	s	PC3	12	D	0.9446640316	ALAS1	9.5034488318	8.0112272554	9.5034488318
7 PC34E.1	s	PC3	12	E	0.7588932806	ALAS1	8.1069314205	6.6147098441	8.1069314205
7 PC34G.1	s	PC3	12	G	0.6798418972	ALAS1	6.1360777661	4.6438561898	6.1360777661
7 PC35A.1	g2/m	PC3	13	A	0.6837944664	ALAS1	8.836518299	6.0443941194	8.836518299
7 PC35B.1	g2/m	PC3	13	B	0.7351778656	ALAS1	11.1319741825	8.3398500029	11.1319741825
7 PC35C.1	g2/m	PC3	13	C	0.766798419	ALAS1	10.4645495216	7.672425342	10.4645495216
7 PC35D.1	g2/m	PC3	13	D	0.7786561265	ALAS1	11.5098006027	8.7176764231	11.5098006027
7 PC35E.1	g2/m	PC3	13	E	0.7351778656	ALAS1	9.6990147752	6.9068905956	9.6990147752
7 PC35F.1	g2/m	PC3	13	F	0.8656126482	ALAS1	11.3619797879	8.5698556083	11.3619797879
7 PC35G.1	g2/m	PC3	13	G	0.7588932806	ALAS1	11.2556485529	8.4635243733	11.2556485529
7 PC36A.1	g2/m	PC3	14	A	0.9604743083	ALAS1	12.4422925401	9.8872206155	12.4422925401
7 PC36B.1	g2/m	PC3	14	B	0.6719367589	ALAS1	9.2415724518	6.6865005272	9.2415724518
7 PC36C.1	g2/m	PC3	14	C	0.7984189723	ALAS1	11.8792524713	9.3241805466	11.8792524713
7 PC36D.1	g2/m	PC3	14	D	0.7944664032	ALAS1	11.0668245784	8.5117526538	11.0668245784
7 PC36E.1	g2/m	PC3	14	E	0.8814229249	ALAS1	10.7498287791	8.1947568544	10.7498287791
7 PC36F.1	g2/m	PC3	14	F	0.5415019763	ALAS1	9.2693174423	6.7142455177	9.2693174423
7 PC36G.1	g2/m	PC3	14	G	0.6837944664	ALAS1	7.6843549416	5.1292830169	7.6843549416
7 PC3AA.1	g0/g1	PC3	15	A	0.7588932806	ALAS1	10.8703945917	9.8313072438	10.8703945917
7 PC3AB.1	g0/g1	PC3	15	B	0.5533596838	ALAS1	6.6240498486	5.5849625007	6.6240498486
7 PC3AC.1	g0/g1	PC3	15	C	0.7193675889	ALAS1	10.84644227	9.8073549221	10.84644227
7 PC3AD.1	g0/g1	PC3	15	D	0.7233201581	ALAS1	10.0780063372	9.0389189893	10.0780063372
7 PC3AE.1	g0/g1	PC3	15	E	0.6007905138	ALAS1	11.6184032855	10.5793159376	11.6184032855
7 PC3AF.1	s	PC3	15	F	0.7588932806	ALAS1	8.0163672714	6.9772799235	8.0163672714
7 PC3AG.1	g2/m	PC3	15	G	0.7312252964	ALAS1	10.8448312201	9.8057438722	10.8448312201
7 PC3AH.1	g2/m	PC3	15	H	0.766798419	ALAS1	10.1132288107	9.0741414628	10.1132288107
7 PC3BA.1	g0/g1	PC3	16	A	0.604743083	ALAS1	11.0944410293	9.4051414631	11.0944410293
7 PC3BB.1	g0/g1	PC3	16	B	0.557312253	ALAS1	12.7479678165	11.0586682503	12.7479678165
7 PC3BC.1	g0/g1	PC3	16	C	0.652173913	ALAS1	11.6594054568	9.9701058906	11.6594054568
7 PC3BD.1	g0/g1	PC3	16	D	0.6798418972	ALAS1	11.1970942064	9.5077946402	11.1970942064
7 PC3BE.1	g0/g1	PC3	16	E	0.6679841897	ALAS1	10.8211565268	9.1318569606	10.8211565268
8 H91A.1	g0/g1	H9	1	A	0.6600790514	ALAS1	7.2593900619	6.2854022189	7.2593900619
8 H91B.1	g0/g1	H9	1	B	0.9090909091	ALAS1	9.6950870318	8.7210991887	9.6950870318
8 H91C.1	g0/g1	H9	1	C	0.8735177866	ALAS1	10.2846006247	9.3106127817	10.2846006247
8 H91D.1	g0/g1	H9	1	D	0.7747035573	ALAS1	0	3.3219280949	4.295915938
8 H91E.1	g0/g1	H9	1	E	0.7154150198	ALAS1	0	2.8073549221	3.7813427651
8 H91F.1	g0/g1	H9	1	F	0.7351778656	ALAS1	7.2777685912	6.3037807482	7.2777685912
8 H91G.1	g0/g1	H9	1	G	0.8102766798	ALAS1	8.3138378459	7.3398500029	8.3138378459
8 H94A.1	s	H9	2	A	0.8577075099	ALAS1	8.7019082976	7.7279204546	8.7019082976
8 H94B.1	s	H9	2	B	0.9407114625	ALAS1	8.8131916312	7.8392037881	8.8131916312
8 H94D.1	s	H9	2	D	0.5454545455	ALAS1	0	3.1699250014	4.1439128445
8 H94E.1	s	H9	2	E	0.5731225296	ALAS1	0	3.1699250014	4.1439128445
8 H94F.1	s	H9	2	F	0.6640316206	ALAS1	0	3	3.9739878431
8 H94G.1	s	H9	2	G	0.581027668	ALAS1	0	2.5849625007	3.5589503438
8 H95A.1	g2/m	H9	3	A	0.7114624506	ALAS1	7.7732550372	6.5999128422	7.7732550372
8 H95B.1	g2/m	H9	3	B	0.9051383399	ALAS1	8.1506221185	6.9772799235	8.1506221185
8 H95C.1	g2/m	H9	3	C	0.4150197628	ALAS1	0	2.8073549221	3.780485703
8 H95D.1	g2/m	H9	3	D	0.604743083	ALAS1	0	2.8073549221	3.780485703
8 H95G.1	g2/m	H9	3	G	0.2450592885	ALAS1	0	1.5849625007	2.5580932816
8 H96A.1	g2/m	H9	4	A	0.8893280632	ALAS1	10.1084141633	9.1344263202	10.1084141633
8 H96B.1	g2/m	H9	4	B	0.9367588933	ALAS1	10.1288059521	9.1548181091	10.1288059521
8 H96C.1	g2/m	H9	4	C	0.5612648221	ALAS1	6.5285766947	5.5545888517	6.5285766947
8 H96D.1	g2/m	H9	4	D	0.5928853755	ALAS1	7.5589503438	6.5849625007	7.5589503438
8 H96E.1	g2/m	H9	4	E	0.233201581	ALAS1	0	2.8073549221	3.7813427651
8 H96G.1	g2/m	H9	4	G	0.5968379447	ALAS1	6.8566308924	5.8826430494	6.8566308924
8 MB1A.1	g0/g1	MB	5	A	0.652173913	ALAS1	0	3.3219280949	4.295915938
8 MB1B.1	g0/g1	MB	5	B	0.7865612648	ALAS1	5.4975497991	4.5235619561	5.4975497991
8 MB1C.1	g0/g1	MB	5	C	0.7707509881	ALAS1	9.1439128445	8.1699250014	9.1439128445
8 MB1D.1	g0/g1	MB	5	D	0.7984189723	ALAS1	0	2	2.9739878431
8 MB1E.1	g0/g1	MB	5	E	0.4347826087	ALAS1	7.8688056064	6.8948177633	7.8688056064
8 MB1F.1	g0/g1	MB	5	F	0.8339920949	ALAS1	7.7154548295	6.7414669864	7.7154548295
8 MB1G.1	g0/g1	MB	5	G	0.7628458498	ALAS1	9.8718332991	8.897845456	9.8718332991
8 MB2A.1	g0/g1	MB	6	A	0.7312252964	ALAS1	6.0804091847	4.9068905956	6.0804091847
8 MB2B.1	g0/g1	MB	6	B	0.7628458498	ALAS1	9.0683363524	7.8948177633	9.0683363524
8 MB2D.1	g0/g1	MB	6	D	0.6126482213	ALAS1	7.8173747788	6.6438561898	7.8173747788
8 MB2E.1	g0/g1	MB	6	E	0.7154150198	ALAS1	0	1.5849625007	3.1583287728
8 MB3B.1	s	MB	7	B	0.8853754941	ALAS1	6.5980130958	5.7813597135	6.5980130958
8 MB3C.1	s	MB	7	C	0.95256917	ALAS1	9.6992964316	8.8826430494	9.6992964316
8 MB3G.1	s	MB	7	G	0.8695652174	ALAS1	9.7325327611	8.9158793788	9.7325327611
8 MB4A.1	s	MB	8	A	0.8893280632	ALAS1	8.9397721277	7.9657842847	8.9397721277
8 MB4B.1	s	MB	8	B	0.6758893281	ALAS1	8.9223550746	7.9483672316	8.9223550746
8 MB4C.1	s	MB	8	C	0.8498023715	ALAS1	0	2.8073549221	3.7813427651
8 MB4D.1	s	MB	8	D	0.7470355731	ALAS1	6.6744275612	5.7004397181	6.6744275612
8 MB4E.1	s	MB	8	E	0.8102766798	ALAS1	8.0825122998	7.1085244568	8.0825122998
8 MB4F.1	s	MB	8	F	0.7944664032	ALAS1	6.7553475566	5.7813597135	6.7553475566
8 MB4G.1	s	MB	8	G	0.4861660079	ALAS1	0	1	1.9739878431
8 MB5A.1	g2/m	MB	9	A	0.8695652174	ALAS1	9.1611200012	9.4635243733	9.1611200012
8 MB5B.1	g2/m	MB	9	B	0.8300395257	ALAS1	8.1238603826	8.4262647547	8.1238603826
8 MB5C.1	g2/m	MB	9	C	0.8577075099	ALAS1	10.1006076515	10.4030120236	10.1006076515
8 MB5D.1	g2/m	MB	9	D	0.8695652174	ALAS1	7.2750244559	7.577428828	7.2750244559
8 MB5E.1	g2/m	MB	9	E	0.7035573123	ALAS1	7.3049259416	7.6073303137	7.3049259416
8 MB5F.1	g2/m	MB	9	F	0.6916996047	ALAS1	7.5863388768	7.8887432489	7.5863388768
8 MB5G.1	g2/m	MB	9	G	0.6996047431	ALAS1	0	2	2
8 MB6A.1	g2/m	MB	10	A	0.2411067194	ALAS1	5.6744275612	4.7004397181	5.6744275612
8 MB6B.1	g2/m	MB	10	B	0.7747035573	ALAS1	0	1.5849625007	2.5589503438
8 MB6C.1	g2/m	MB	10	C	0.3913043478	ALAS1	0	2.3219280949	3.295915938
8 MB6D.1	g2/m	MB	10	D	0.7391304348	ALAS1	6.6178440328	5.6438561898	6.6178440328
8 MB6E.1	g2/m	MB	10	E	0.8537549407	ALAS1	9.0454502056	8.0714623626	9.0454502056
8 MB6F.1	g2/m	MB	10	F	0.8063241107	ALAS1	7.9512677666	6.9772799235	7.9512677666
8 PC33A.1	s	PC3	11	A	0.9407114625	ALAS1	10.1955749643	9.2215871213	10.1955749643
8 PC33B.1	s	PC3	11	B	0.9249011858	ALAS1	10.8823804638	9.9083926208	10.8823804638
8 PC33C.1	s	PC3	11	C	0.9011857708	ALAS1	9.9017658051	8.9277779621	9.9017658051
8 PC33D.1	s	PC3	11	D	0.790513834	ALAS1	10.4995086522	9.5255208091	10.4995086522
8 PC33E.1	s	PC3	11	E	0.766798419	ALAS1	9.3663052658	8.3923174228	9.3663052658
8 PC33F.1	s	PC3	11	F	0.7549407115	ALAS1	9.555188425	8.5812005819	9.555188425
8 PC33G.1	s	PC3	11	G	0.95256917	ALAS1	9.6534679426	8.6794800995	9.6534679426
8 PC34A.1	s	PC3	12	A	0.9644268775	ALAS1	10.3377116273	8.8454900509	10.3377116273
8 PC34B.1	s	PC3	12	B	0.9683794466	ALAS1	9.4288595154	7.936637939	9.4288595154
8 PC34C.1	s	PC3	12	C	0.6916996047	ALAS1	8.6111626491	7.1189410727	8.6111626491
8 PC34E.1	s	PC3	12	E	0.9130434783	ALAS1	7.9184863311	6.4262647547	7.9184863311
8 PC34F.1	s	PC3	12	F	0.9407114625	ALAS1	9.7113900968	8.2191685205	9.7113900968
8 PC34G.1	s	PC3	12	G	0.9169960474	ALAS1	10.3533084823	8.861086906	10.3533084823
8 PC35A.1	g2/m	PC3	13	A	0.4505928854	ALAS1	9.8255471811	7.0334230015	9.8255471811
8 PC35B.1	g2/m	PC3	13	B	0.8656126482	ALAS1	10.8582133701	8.0660891905	10.8582133701
8 PC35C.1	g2/m	PC3	13	C	0.8814229249	ALAS1	11.9519955164	9.1598713368	11.9519955164
8 PC35D.1	g2/m	PC3	13	D	0.6442687747	ALAS1	10.7751177543	7.9829935747	10.7751177543
8 PC35E.1	g2/m	PC3	13	E	0.9090909091	ALAS1	10.0305289189	7.2384047393	10.0305289189
8 PC35F.1	g2/m	PC3	13	F	0.9169960474	ALAS1	11.4068340237	8.6147098441	11.4068340237
8 PC36A.1	g2/m	PC3	14	A	0.7786561265	ALAS1	11.4285160372	8.8734441125	11.4285160372
8 PC36B.1	g2/m	PC3	14	B	0.7588932806	ALAS1	0	1.5849625007	1.9280580901
8 PC36C.1	g2/m	PC3	14	C	0.9249011858	ALAS1	11.4649650084	8.9098930838	11.4649650084
8 PC36E.1	g2/m	PC3	14	E	0.6719367589	ALAS1	10.1096607763	7.5545888517	10.1096607763
8 PC36F.1	g2/m	PC3	14	F	0.5217391304	ALAS1	0	2	2.3430955894
8 PC36G.1	g2/m	PC3	14	G	0.7747035573	ALAS1	11.4285160372	8.8734441125	11.4285160372
8 PC3AA.1	g0/g1	PC3	15	A	0.628458498	ALAS1	6.3966393525	5.3575520046	6.3966393525
8 PC3AB.1	g0/g1	PC3	15	B	0.7786561265	ALAS1	10.7923040971	9.7532167492	10.7923040971
8 PC3AC.1	g0/g1	PC3	15	C	0.7391304348	ALAS1	10.8480515228	9.8089641749	10.8480515228
8 PC3AD.1	g0/g1	PC3	15	D	0.6126482213	ALAS1	10.1709443085	9.1318569606	10.1709443085
8 PC3AE.1	g0/g1	PC3	15	E	0.6837944664	ALAS1	11.5188676119	10.479780264	11.5188676119
8 PC3AF.1	s	PC3	15	F	0.7588932806	ALAS1	7.8592663103	6.8201789624	7.8592663103
8 PC3AH.1	g2/m	PC3	15	H	0.9249011858	ALAS1	9.5975080612	8.5584207133	9.5975080612
8 PC3BA.1	g0/g1	PC3	16	A	0.5098814229	ALAS1	0	3.3219280949	4.2640911122
8 PC3BB.1	g0/g1	PC3	16	B	0.6679841897	ALAS1	10.2167765723	8.5274770061	10.2167765723
8 PC3BC.1	g0/g1	PC3	16	C	0.6482213439	ALAS1	6.2128615223	4.5235619561	6.2128615223
8 PC3BE.1	g0/g1	PC3	16	E	0.7391304348	ALAS1	7.4172200208	5.7279204546	7.4172200208
8 PC3BG.1	g2/m	PC3	16	G	0.8735177866	ALAS1	9.4374924158	7.7481928496	9.4374924158
8 PC3BH.1	g2/m	PC3	16	H	0.8023715415	ALAS1	9.4837154325	7.7944158664	9.4837154325
9 H91A.1	g0/g1	H9	1	A	0.8656126482	ALAS1	7.5285766947	6.5545888517	7.5285766947
9 H91B.1	g0/g1	H9	1	B	0.8853754941	ALAS1	8.0929289158	7.1189410727	8.0929289158
9 H91C.1	g0/g1	H9	1	C	0.9367588933	ALAS1	10.4190026889	9.4450148459	10.4190026889
9 H91D.1	g0/g1	H9	1	D	0.7035573123	ALAS1	0	2.8073549221	3.7813427651
9 H91E.1	g0/g1	H9	1	E	0.8181818182	ALAS1	7.4658409394	6.4918530963	7.4658409394
9 H91F.1	g0/g1	H9	1	F	0.7233201581	ALAS1	8.5589503438	7.5849625007	8.5589503438
9 H91G.1	g0/g1	H9	1	G	0.7826086957	ALAS1	0	3.8073549221	4.7813427651
9 H94A.1	s	H9	2	A	0.6679841897	ALAS1	7.6178440328	6.6438561898	7.6178440328
9 H94B.1	s	H9	2	B	0.7035573123	ALAS1	9.1736601879	8.1996723448	9.1736601879
9 H94C.1	s	H9	2	C	0.9169960474	ALAS1	9.3315398477	8.3575520046	9.3315398477
9 H94D.1	s	H9	2	D	0.3992094862	ALAS1	0	2.5849625007	3.5589503438
9 H94E.1	s	H9	2	E	0.557312253	ALAS1	7.3490272744	6.3750394313	7.3490272744
9 H94F.1	s	H9	2	F	0.4822134387	ALAS1	7.1834412087	6.2094533656	7.1834412087
9 H94G.1	s	H9	2	G	0.3557312253	ALAS1	0	3.4594316186	4.4334194617
9 H95A.1	g2/m	H9	3	A	0.9011857708	ALAS1	9.266099336	8.0927571409	9.266099336
9 H95B.1	g2/m	H9	3	B	0.9328063241	ALAS1	8.8807013271	7.7073591321	8.8807013271
9 H95C.1	g2/m	H9	3	C	0.5375494071	ALAS1	7.3827955607	6.2094533656	7.3827955607
9 H95D.1	g2/m	H9	3	D	0.5138339921	ALAS1	0	2.8073549221	3.780485703
9 H95E.1	g2/m	H9	3	E	0.6007905138	ALAS1	7.6162856909	6.4429434958	7.6162856909
9 H95F.1	g2/m	H9	3	F	0.8774703557	ALAS1	7.1957100081	6.022367813	7.1957100081
9 H95G.1	g2/m	H9	3	G	0.7944664032	ALAS1	0	4	4.9731307809
9 H96A.1	g2/m	H9	4	A	0.6758893281	ALAS1	0	3	3.9739878431
9 H96B.1	g2/m	H9	4	B	0.8300395257	ALAS1	8.2407743838	7.2667865407	8.2407743838
9 H96C.1	g2/m	H9	4	C	0.8656126482	ALAS1	9.158863186	8.1848753429	9.158863186
9 H96D.1	g2/m	H9	4	D	0.9288537549	ALAS1	9.2407743838	8.2667865407	9.2407743838
9 H96E.1	g2/m	H9	4	E	0.6007905138	ALAS1	8.6321993258	7.6582114828	8.6321993258
9 H96G.1	g2/m	H9	4	G	0.371541502	ALAS1	0	3.1699250014	4.1439128445
9 MB1A.1	g0/g1	MB	5	A	0.8498023715	ALAS1	9.649944876	8.6759570329	9.649944876
9 MB1B.1	g0/g1	MB	5	B	0.8577075099	ALAS1	8.4002525978	7.4262647547	8.4002525978
9 MB1C.1	g0/g1	MB	5	C	0.743083004	ALAS1	5.8808784387	4.9068905956	5.8808784387
9 MB1E.1	g0/g1	MB	5	E	0.8339920949	ALAS1	0	1	1.9739878431
9 MB1F.1	g0/g1	MB	5	F	0.7312252964	ALAS1	8.2219153565	7.2479275134	8.2219153565
9 MB1G.1	g0/g1	MB	5	G	0.3162055336	ALAS1	0	2.3219280949	3.295915938
9 MB2A.1	g0/g1	MB	6	A	0.7193675889	ALAS1	8.974418489	7.8008998999	8.974418489
9 MB2B.1	g0/g1	MB	6	B	0.6916996047	ALAS1	6.7281074407	5.5545888517	6.7281074407
9 MB2C.1	g0/g1	MB	6	C	0.2885375494	ALAS1	0	1.5849625007	3.1583287728
9 MB2D.1	g0/g1	MB	6	D	0.6996047431	ALAS1	0	3	4.5733662721
9 MB2E.1	g0/g1	MB	6	E	0.5928853755	ALAS1	8.0804091847	6.9068905956	8.0804091847
9 MB2F.1	g0/g1	MB	6	F	0.3122529644	ALAS1	0	0	1.5733662721
9 MB2G.1	g0/g1	MB	6	G	0.6561264822	ALAS1	0	2.3219280949	3.895294367
9 MB3A.1	s	MB	7	A	0.6877470356	ALAS1	0	2.8073549221	3.8463416115
9 MB3B.1	s	MB	7	B	0.8102766798	ALAS1	9.6808395269	8.8641861447	9.6808395269
9 MB3C.1	s	MB	7	C	0.8932806324	ALAS1	9.5031539094	8.6865005272	9.5031539094
9 MB3D.1	s	MB	7	D	0.7826086957	ALAS1	0	2.3219280949	3.3609147843
9 MB3E.1	s	MB	7	E	0.8102766798	ALAS1	9.4423622253	8.6257088431	9.4423622253
9 MB3F.1	s	MB	7	F	0.2964426877	ALAS1	0	1	2.0389866894
9 MB3G.1	s	MB	7	G	0.7312252964	ALAS1	0	3	4.0389866894
9 MB4A.1	s	MB	8	A	0.8932806324	ALAS1	7.819477894	6.8454900509	7.819477894
9 MB4C.1	s	MB	8	C	0.7075098814	ALAS1	8.9106257821	7.936637939	8.9106257821
9 MB4D.1	s	MB	8	D	0.8221343874	ALAS1	0	2	2.9739878431
9 MB4F.1	s	MB	8	F	0.7391304348	ALAS1	0	1.5849625007	2.5589503438
9 MB4G.1	s	MB	8	G	0.4940711462	ALAS1	0	3.9068905956	4.8808784387
9 MB5A.1	g2/m	MB	9	A	0.3596837945	ALAS1	0	2.5849625007	2.5849625007
9 MB5B.1	g2/m	MB	9	B	0.8932806324	ALAS1	6.5802386773	6.8826430494	6.5802386773
9 MB5C.1	g2/m	MB	9	C	0.9011857708	ALAS1	6.6748755514	6.9772799235	6.6748755514
9 MB5D.1	g2/m	MB	9	D	0.6205533597	ALAS1	0	2.5849625007	2.5849625007
9 MB5E.1	g2/m	MB	9	E	0.8656126482	ALAS1	6.2674512362	6.5698556083	6.2674512362
9 MB5F.1	g2/m	MB	9	F	0.6007905138	ALAS1	5.9643821686	6.2667865407	5.9643821686
9 MB6B.1	g2/m	MB	10	B	0.8498023715	ALAS1	0	3.3219280949	4.295915938
9 MB6C.1	g2/m	MB	10	C	0.9130434783	ALAS1	6.295915938	5.3219280949	6.295915938
9 MB6D.1	g2/m	MB	10	D	0.9169960474	ALAS1	7.3663052658	6.3923174228	7.3663052658
9 MB6E.1	g2/m	MB	10	E	0.2371541502	ALAS1	0	2.5849625007	3.5589503438
9 MB6F.1	g2/m	MB	10	F	0.8300395257	ALAS1	8.9339897751	7.9600019321	8.9339897751
9 MB6G.1	g2/m	MB	10	G	0.6640316206	ALAS1	0	0	0.9739878431
9 PC33A.1	s	PC3	11	A	0.7984189723	ALAS1	9.8288562263	8.8548683833	9.8288562263
9 PC33C.1	s	PC3	11	C	0.95256917	ALAS1	10.1931563635	9.2191685205	10.1931563635
9 PC33D.1	s	PC3	11	D	0.7233201581	ALAS1	7.819477894	6.8454900509	7.819477894
9 PC33E.1	s	PC3	11	E	0.7628458498	ALAS1	9.6569824267	8.6829945837	9.6569824267
9 PC33F.1	s	PC3	11	F	0.743083004	ALAS1	9.449721274	8.475733431	9.449721274
9 PC33G.1	s	PC3	11	G	0.7549407115	ALAS1	8.0614506843	7.0874628413	8.0614506843
9 PC34A.1	s	PC3	12	A	0.9683794466	ALAS1	11.5650241109	10.0728025345	11.5650241109
9 PC34B.1	s	PC3	12	B	0.9723320158	ALAS1	11.6279308625	10.1357092861	11.6279308625
9 PC34C.1	s	PC3	12	C	0.9723320158	ALAS1	9.2404144259	7.7481928496	9.2404144259
9 PC34D.1	s	PC3	12	D	0.9090909091	ALAS1	9.0620771847	7.5698556083	9.0620771847
9 PC34E.1	s	PC3	12	E	0.9407114625	ALAS1	7.2201420309	5.7279204546	7.2201420309
9 PC34F.1	s	PC3	12	F	0.8853754941	ALAS1	10.0039742301	8.5117526538	10.0039742301
9 PC34G.1	s	PC3	12	G	0.7984189723	ALAS1	9.1215781964	7.6293566201	9.1215781964
9 PC35A.1	g2/m	PC3	13	A	0.2371541502	ALAS1	0	2.3219280949	2.6328059091
9 PC35C.1	g2/m	PC3	13	C	0.7035573123	ALAS1	11.9966953238	9.2045711442	11.9966953238
9 PC35D.1	g2/m	PC3	13	D	0.8695652174	ALAS1	11.5200446342	8.7279204546	11.5200446342
9 PC35E.1	g2/m	PC3	13	E	0.976284585	ALAS1	11.6313279677	8.8392037881	11.6313279677
9 PC35F.1	g2/m	PC3	13	F	0.766798419	ALAS1	9.8689397766	7.0768155971	9.8689397766
9 PC35G.1	g2/m	PC3	13	G	0.3913043478	ALAS1	9.3467130313	6.5545888517	9.3467130313
9 PC36A.1	g2/m	PC3	14	A	0.8735177866	ALAS1	13.0062830365	10.4512111118	13.0062830365
9 PC36B.1	g2/m	PC3	14	B	0.5849802372	ALAS1	8.1096607763	5.5545888517	8.1096607763
9 PC36C.1	g2/m	PC3	14	C	0.7549407115	ALAS1	11.010399145	8.4553272203	11.010399145
9 PC36D.1	g2/m	PC3	14	D	0.4703557312	ALAS1	0	0	0.3430955894
9 PC36E.1	g2/m	PC3	14	E	0.5889328063	ALAS1	7.7645252903	5.2094533656	7.7645252903
9 PC36F.1	g2/m	PC3	14	F	0.6482213439	ALAS1	7.8770000196	5.3219280949	7.8770000196
9 PC36G.1	g2/m	PC3	14	G	0.7233201581	ALAS1	10.2204078418	7.6653359172	10.2204078418
9 PC3AA.1	g0/g1	PC3	15	A	0.7588932806	ALAS1	10.3428680961	9.3037807482	10.3428680961
9 PC3AB.1	g0/g1	PC3	15	B	0.6640316206	ALAS1	9.9308710511	8.8917837032	9.9308710511
9 PC3AC.1	g0/g1	PC3	15	C	0.628458498	ALAS1	10.3856010811	9.3465137332	10.3856010811
9 PC3AD.1	g0/g1	PC3	15	D	0.5612648221	ALAS1	11.1567304493	10.1176431014	11.1567304493
9 PC3AE.1	g0/g1	PC3	15	E	0.7193675889	ALAS1	11.1423751563	10.1032878084	11.1423751563
9 PC3AF.1	s	PC3	15	F	0.7351778656	ALAS1	8.3966393525	7.3575520046	8.3966393525
9 PC3AG.1	g2/m	PC3	15	G	0.7509881423	ALAS1	10.0277720347	8.9886846868	10.0277720347
9 PC3BC.1	g0/g1	PC3	16	C	0.7233201581	ALAS1	7.9930803144	6.3037807482	7.9930803144
9 PC3BD.1	g0/g1	PC3	16	D	0.6245059289	ALAS1	11.6244646158	9.9351650496	11.6244646158
9 PC3BE.1	g0/g1	PC3	16	E	0.6166007905	ALAS1	10.5441679495	8.8548683833	10.5441679495
9 PC3BF.1	s	PC3	16	F	0.6719367589	ALAS1	7.1811526625	5.4918530963	7.1811526625
9 PC3BH.1	g2/m	PC3	16	H	0.5652173913	ALAS1	0	3.4594316186	4.4015946359
10 H91A.2	g0/g1	H9	1	A	0.628458498	ANLN	0	3.9068905956	5.9671189771
10 H91B.2	g0/g1	H9	1	B	0.9723320158	ANLN	9.5600742686	7.4998458871	9.5600742686
10 H91C.2	g0/g1	H9	1	C	0.9249011858	ANLN	9.0260126662	6.9657842847	9.0260126662
10 H91D.2	g0/g1	H9	1	D	0.7588932806	ANLN	8.6895850016	6.6293566201	8.6895850016
10 H91E.2	g0/g1	H9	1	E	0.7233201581	ANLN	6.8675833036	4.8073549221	6.8675833036
10 H91F.2	g0/g1	H9	1	F	0.7549407115	ANLN	0	3.9068905956	5.9671189771
10 H91G.2	g0/g1	H9	1	G	0.6798418972	ANLN	8.126317572	6.0660891905	8.126317572
10 H94A.2	s	H9	2	A	0.3675889328	ANLN	0	3.1699250014	5.2301533829
10 H94B.2	s	H9	2	B	0.6442687747	ANLN	9.4177803861	7.3575520046	9.4177803861
10 H94C.2	s	H9	2	C	0.9328063241	ANLN	11.0489130683	8.9886846868	11.0489130683
10 H94D.2	s	H9	2	D	0.5889328063	ANLN	0	4.3219280949	6.3821564764
10 H94E.2	s	H9	2	E	0.9249011858	ANLN	10.0714556369	8.0112272554	10.0714556369
10 H94F.2	s	H9	2	F	0.9288537549	ANLN	10.4396067486	8.3793783671	10.4396067486
10 H94G.2	s	H9	2	G	0.5415019763	ANLN	7.0602283815	5	7.0602283815
10 H95A.2	g2/m	H9	3	A	0.9288537549	ANLN	10.5000231718	8.2094533656	10.5000231718
10 H95B.2	g2/m	H9	3	B	0.6640316206	ANLN	9.3017970615	7.0112272554	9.3017970615
10 H95C.2	g2/m	H9	3	C	0.9130434783	ANLN	9.8755323068	7.5849625007	9.8755323068
10 H95D.2	g2/m	H9	3	D	0.9011857708	ANLN	9.9052796502	7.6147098441	9.9052796502
10 H95E.2	g2/m	H9	3	E	0.4071146245	ANLN	0	4.0874628413	6.5194682625
10 H95F.2	g2/m	H9	3	F	0.9169960474	ANLN	10.1171182934	7.8265484873	10.1171182934
10 H95G.2	g2/m	H9	3	G	0.8774703557	ANLN	9.733513302	7.4429434958	9.733513302
10 H96A.2	g2/m	H9	4	A	0.9328063241	ANLN	10.6786138838	8.6183855023	10.6786138838
10 H96B.2	g2/m	H9	4	B	0.9367588933	ANLN	11.9835558669	9.9233274854	11.9835558669
10 H96C.2	g2/m	H9	4	C	0.8339920949	ANLN	11.1739705475	9.113742166	11.1739705475
10 H96D.2	g2/m	H9	4	D	0.371541502	ANLN	0	4.4594316186	6.5196600001
10 H96E.2	g2/m	H9	4	E	0.4980237154	ANLN	7.1895113984	5.1292830169	7.1895113984
10 H96F.2	g2/m	H9	4	F	0.7984189723	ANLN	8.3456306004	6.2854022189	8.3456306004
10 H96G.2	g2/m	H9	4	G	0.9169960474	ANLN	10.3128938139	8.2526654325	10.3128938139
10 MB1A.2	g0/g1	MB	5	A	0.7470355731	ANLN	11.7624010669	9.7021726854	11.7624010669
10 MB1B.2	g0/g1	MB	5	B	0.6719367589	ANLN	9.115510817	7.0552824355	9.115510817
10 MB1C.2	g0/g1	MB	5	C	0.9011857708	ANLN	11.3956187362	9.3353903547	11.3956187362
10 MB1D.2	g0/g1	MB	5	D	0.790513834	ANLN	7.4864931362	5.4262647547	7.4864931362
10 MB1E.2	g0/g1	MB	5	E	0.8616600791	ANLN	9.6224708057	7.5622424242	9.6224708057
10 MB1F.2	g0/g1	MB	5	F	0.743083004	ANLN	9.6300839898	7.5698556083	9.6300839898
10 MB1G.2	g0/g1	MB	5	G	0.6679841897	ANLN	9.7255642987	7.6653359172	9.7255642987
10 MB2B.2	g0/g1	MB	6	B	0.7312252964	ANLN	12.5256015175	10.113742166	12.5256015175
10 MB2C.2	g0/g1	MB	6	C	0.5533596838	ANLN	9.6115316963	7.1996723448	9.6115316963
10 MB2D.2	g0/g1	MB	6	D	0.7233201581	ANLN	9.6786458922	7.2667865407	9.6786458922
10 MB2E.2	g0/g1	MB	6	E	0.2687747036	ANLN	9.5411423684	7.1292830169	9.5411423684
10 MB2F.2	g0/g1	MB	6	F	0.6166007905	ANLN	9.8381241062	7.4262647547	9.8381241062
10 MB2G.2	g0/g1	MB	6	G	0.5296442688	ANLN	9.7781815657	7.3663222142	9.7781815657
10 MB3A.2	s	MB	7	A	0.8616600791	ANLN	12.516106132	10.0701209445	12.516106132
10 MB3C.2	s	MB	7	C	0.3833992095	ANLN	7.5752682045	5.1292830169	7.5752682045
10 MB3E.2	s	MB	7	E	0.5019762846	ANLN	9.4459851875	7	9.4459851875
10 MB3F.2	s	MB	7	F	0.8932806324	ANLN	12.2108567783	9.7648715907	12.2108567783
10 MB3G.2	s	MB	7	G	0.3517786561	ANLN	0	4.0874628413	5.7875897312
10 MB4A.2	s	MB	8	A	0.6996047431	ANLN	11.9150967648	9.8548683833	11.9150967648
10 MB4B.2	s	MB	8	B	0.8695652174	ANLN	12.6148172332	10.5545888517	12.6148172332
10 MB4C.2	s	MB	8	C	0.8181818182	ANLN	12.6703304445	10.610102063	12.6703304445
10 MB4D.2	s	MB	8	D	0.9249011858	ANLN	11.8835956215	9.82336724	11.8835956215
10 MB4E.2	s	MB	8	E	0.7984189723	ANLN	12.2745475023	10.2143191208	12.2745475023
10 MB5A.2	g2/m	MB	9	A	0.8774703557	ANLN	10.6610836656	8.7515440591	10.6610836656
10 MB5B.2	g2/m	MB	9	B	0.8853754941	ANLN	12.4023942267	10.4928546202	12.4023942267
10 MB5C.2	g2/m	MB	9	C	0.8774703557	ANLN	11.556998033	9.6474584265	11.556998033
10 MB5D.2	g2/m	MB	9	D	0.9011857708	ANLN	13.0426818189	11.1331422124	13.0426818189
10 MB5E.2	g2/m	MB	9	E	0.8616600791	ANLN	12.7975217396	10.8879821331	12.7975217396
10 MB5F.2	g2/m	MB	9	F	0.4347826087	ANLN	9.531591426	7.6220518195	9.531591426
10 MB5G.2	g2/m	MB	9	G	0.8300395257	ANLN	11.2692891669	9.3597495603	11.2692891669
10 MB6A.2	g2/m	MB	10	A	0.743083004	ANLN	9.8016953679	7.7414669864	9.8016953679
10 MB6B.2	g2/m	MB	10	B	0.8774703557	ANLN	11.2376479195	9.177419538	11.2376479195
10 MB6C.2	g2/m	MB	10	C	0.8814229249	ANLN	10.9489716304	8.8887432489	10.9489716304
10 MB6D.2	g2/m	MB	10	D	0.8458498024	ANLN	10.805062219	8.7448338375	10.805062219
10 MB6E.2	g2/m	MB	10	E	0.7272727273	ANLN	9.289047072	7.2288186905	9.289047072
10 MB6F.2	g2/m	MB	10	F	0.7984189723	ANLN	10.6032602018	8.5430318203	10.6032602018
10 PC33A.2	s	PC3	11	A	0.9565217391	ANLN	11.5798646343	9.5196362528	11.5798646343
10 PC33B.2	s	PC3	11	B	0.9683794466	ANLN	12.8931183957	10.8328900142	12.8931183957
10 PC33C.2	s	PC3	11	C	0.8577075099	ANLN	12.4460907821	10.3858624006	12.4460907821
10 PC33E.2	s	PC3	11	E	0.9486166008	ANLN	13.2004190847	11.1401907032	13.2004190847
10 PC33F.2	s	PC3	11	F	0.9130434783	ANLN	13.0735510549	11.0133226734	13.0735510549
10 PC33G.2	s	PC3	11	G	0.8537549407	ANLN	12.9648630032	10.9046346217	12.9648630032
10 PC34A.2	s	PC3	12	A	0.9446640316	ANLN	13.5873467416	10.8925428166	13.5873467416
10 PC34B.2	s	PC3	12	B	0.8300395257	ANLN	13.0054167066	10.3106127817	13.0054167066
10 PC34C.2	s	PC3	12	C	0.9644268775	ANLN	12.7928360079	10.098032083	12.7928360079
10 PC34D.2	s	PC3	12	D	0.95256917	ANLN	13.0578435552	10.3630396303	13.0578435552
10 PC34E.2	s	PC3	12	E	0.7549407115	ANLN	9.8846284839	7.1898245589	9.8846284839
10 PC34F.2	s	PC3	12	F	0.7193675889	ANLN	12.4827064844	9.7879025594	12.4827064844
10 PC34G.2	s	PC3	12	G	0.6916996047	ANLN	11.592649381	8.897845456	11.592649381
10 PC35A.2	g2/m	PC3	13	A	0.9407114625	ANLN	13.3551430801	11.1350679458	13.3551430801
10 PC35B.2	g2/m	PC3	13	B	0.347826087	ANLN	0	3.8073549221	5.6922250621
10 PC35C.2	g2/m	PC3	13	C	0.9446640316	ANLN	11.6958085653	9.475733431	11.6958085653
10 PC35D.2	g2/m	PC3	13	D	0.9683794466	ANLN	13.2306032402	11.0105281059	13.2306032402
10 PC35E.2	g2/m	PC3	13	E	0.9723320158	ANLN	13.4524960615	11.2324209272	13.4524960615
10 PC35G.2	g2/m	PC3	13	G	0.3873517787	ANLN	9.4098996932	7.1898245589	9.4098996932
10 PC36B.2	g2/m	PC3	14	B	0.9604743083	ANLN	14.3753034266	11.648357582	14.3753034266
10 PC36D.2	g2/m	PC3	14	D	0.581027668	ANLN	10.101985276	7.3750394313	10.101985276
10 PC36F.2	g2/m	PC3	14	F	0.5928853755	ANLN	10.5661496327	7.8392037881	10.5661496327
10 PC36G.2	g2/m	PC3	14	G	0.5019762846	ANLN	8.5849268397	5.8579809951	8.5849268397
10 PC3AA.2	g0/g1	PC3	15	A	0.6561264822	ANLN	0	4.1699250014	4.4261690915
10 PC3AB.2	g0/g1	PC3	15	B	0.7233201581	ANLN	10.8520831865	10.0539258815	10.8520831865
10 PC3AC.2	g0/g1	PC3	15	C	0.6600790514	ANLN	8.5597085374	7.7615512324	8.5597085374
10 PC3AD.2	g0/g1	PC3	15	D	0.7312252964	ANLN	11.7399385472	10.9417812423	11.7399385472
10 PC3AE.2	g0/g1	PC3	15	E	0.8221343874	ANLN	9.9248617778	9.1267044728	9.9248617778
10 PC3AF.2	s	PC3	15	F	0.7233201581	ANLN	12.2322642336	11.4341069286	12.2322642336
10 PC3AG.2	g2/m	PC3	15	G	0.8695652174	ANLN	8.9879818638	8.1898245589	8.9879818638
10 PC3AH.2	g2/m	PC3	15	H	0.6996047431	ANLN	0	5.2094533656	5.4656974557
10 PC3BA.2	g0/g1	PC3	16	A	0.8932806324	ANLN	12.1346004629	11.3498340915	12.1346004629
10 PC3BB.2	g0/g1	PC3	16	B	0.6482213439	ANLN	0	3	3
10 PC3BC.2	g0/g1	PC3	16	C	0.6324110672	ANLN	0	3.9068905956	3.9068905956
10 PC3BD.2	g0/g1	PC3	16	D	0.6798418972	ANLN	7.1189410727	7.1189410727	7.1189410727
10 PC3BE.2	g0/g1	PC3	16	E	0.5691699605	ANLN	0	5.3575520046	5.3575520046
10 PC3BF.2	s	PC3	16	F	0.7193675889	ANLN	12.1044384924	11.3196721209	12.1044384924
11 H91A.2	g0/g1	H9	1	A	0.8181818182	ANLN	8.1476912227	6.0874628413	8.1476912227
11 H91B.2	g0/g1	H9	1	B	0.9249011858	ANLN	9.4525458043	7.3923174228	9.4525458043
11 H91C.2	g0/g1	H9	1	C	0.8972332016	ANLN	8.8804073439	6.8201789624	8.8804073439
11 H91D.2	g0/g1	H9	1	D	0.9011857708	ANLN	8.3640091297	6.3037807482	8.3640091297
11 H91E.2	g0/g1	H9	1	E	0.9288537549	ANLN	8.6895850016	6.6293566201	8.6895850016
11 H91F.2	g0/g1	H9	1	F	0.5968379447	ANLN	7.8675833036	5.8073549221	7.8675833036
11 H91G.2	g0/g1	H9	1	G	0.7984189723	ANLN	8.7881488361	6.7279204546	8.7881488361
11 H94A.2	s	H9	2	A	0.7707509881	ANLN	8.5359618125	6.475733431	8.5359618125
11 H94B.2	s	H9	2	B	0.9367588933	ANLN	10.8448632271	8.7846348456	10.8448632271
11 H94C.2	s	H9	2	C	0.9446640316	ANLN	9.9428714309	7.8826430494	9.9428714309
11 H94D.2	s	H9	2	D	0.6245059289	ANLN	8.037508305	5.9772799235	8.037508305
11 H94E.2	s	H9	2	E	0.7193675889	ANLN	8.2500529404	6.1898245589	8.2500529404
11 H94F.2	s	H9	2	F	0.557312253	ANLN	8.3270149222	6.2667865407	8.3270149222
11 H94G.2	s	H9	2	G	0.9169960474	ANLN	10.2150464905	8.1548181091	10.2150464905
11 H95A.2	g2/m	H9	3	A	0.8853754941	ANLN	10.9126216256	8.6220518195	10.9126216256
11 H95B.2	g2/m	H9	3	B	0.7984189723	ANLN	0	4.2479275134	6.6799329346
11 H95C.2	g2/m	H9	3	C	0.7944664032	ANLN	11.4043119722	9.113742166	11.4043119722
11 H95D.2	g2/m	H9	3	D	0.8498023715	ANLN	12.0437865553	9.7532167492	12.0437865553
11 H95E.2	g2/m	H9	3	E	0.7312252964	ANLN	8.630419809	6.3398500029	8.630419809
11 H95F.2	g2/m	H9	3	F	0.4308300395	ANLN	0	2.3219280949	4.7539335161
11 H96A.2	g2/m	H9	4	A	0.6007905138	ANLN	9.0260126662	6.9657842847	9.0260126662
11 H96B.2	g2/m	H9	4	B	0.9011857708	ANLN	9.8675833036	7.8073549221	9.8675833036
11 H96C.2	g2/m	H9	4	C	0.9407114625	ANLN	10.5237527548	8.4635243733	10.5237527548
11 H96D.2	g2/m	H9	4	D	0.9249011858	ANLN	10.8250999722	8.7648715907	10.8250999722
11 H96E.2	g2/m	H9	4	E	0.9446640316	ANLN	11.4265505957	9.3663222142	11.4265505957
11 H96F.2	g2/m	H9	4	F	0.5770750988	ANLN	8.1895113984	6.1292830169	8.1895113984
11 H96G.2	g2/m	H9	4	G	0.233201581	ANLN	0	3.7004397181	5.7606680996
11 MB1A.2	g0/g1	MB	5	A	0.9169960474	ANLN	12.4979804538	10.4377520723	12.4979804538
11 MB1B.2	g0/g1	MB	5	B	0.8695652174	ANLN	11.1503408012	9.0901124197	11.1503408012
11 MB1C.2	g0/g1	MB	5	C	0.837944664	ANLN	10.633875569	8.5736471875	10.633875569
11 MB1D.2	g0/g1	MB	5	D	0.8418972332	ANLN	8.2500529404	6.1898245589	8.2500529404
11 MB1E.2	g0/g1	MB	5	E	0.8181818182	ANLN	9.0027428868	6.9425145053	9.0027428868
11 MB1F.2	g0/g1	MB	5	F	0.3794466403	ANLN	0	4.5235619561	6.5837903376
11 MB1G.2	g0/g1	MB	5	G	0.814229249	ANLN	10.6895850016	8.6293566201	10.6895850016
11 MB2A.2	g0/g1	MB	6	A	0.7312252964	ANLN	11.0521042877	8.6402449362	11.0521042877
11 MB2B.2	g0/g1	MB	6	B	0.8300395257	ANLN	0	4.0874628413	6.7516987951
11 MB2C.2	g0/g1	MB	6	C	0.5849802372	ANLN	7.1122990696	4.7004397181	7.1122990696
11 MB2D.2	g0/g1	MB	6	D	0.2371541502	ANLN	6.9354213076	4.5235619561	6.9354213076
[truncated: 233,291 more rows]
